# Supplementary material for: T and B cell abnormalities, pneumocystis pneumonia, and chronic lymphocytic leukemia associated with an AIOLOS defect in patients
Source: J Exp Med. 2021 Oct 25;218(12):e20211118. doi: 10.1084/jem.20211118 (PMC8548914; doi:10.1084/jem.20211118)
Supplement: Table S2 — shows fold-changes underlying the IPA Diseases and Functions analyses in Fig. S2, c and d and Fig. S3 d. [file JEM_20211118_TableS2.xlsx]

## Sheet: Gene_lists
Table S2. Table of fold changes underlying the IPA Diseases & Functions analyses in Fig. S2C, S2D, and S3D.
Experiment	Network	Genes
T cell blasts (AIOLOS N160S v. HCs)	Apoptosis	ABO, ACE, ADAMTS1, ADARB1, ADORA2B, ADRB1, ADRB2, AIF1, AIM2, AMOTL1, ANPEP, ANXA2, APP, ASIC1, AURKA, AZI2, BCL6B, BHLHE41, CADM1, CAPN3, CASZ1, CAVIN3, CBX2, CCL3, CCL4, CCL25, CCR5, CCR6, CCR7, CD24, CD38, CD40, CD160, CD200, CDC45, CFH, CHKA, CLC, CLCF1, CLIC4, CLIP3, CLU, CNR2, COL5A3, CSF2RB, CST3, CTBP1, CTSL, CXCR2, CYP1B1, CYSLTR1, DAPK1, DAPK2, DDR1, DIABLO, DLG4, DLL1, DMPK, DOCK8, DSG…
T cell blasts (AIOLOS N160S v. HCs)	Cellular infiltration	ADRB1, ADRB2, AIM2, ALOX5AP, ANXA2, ANXA3, APOD, APP, CCL3, CCL4, CCL22, CCR1, CCR5, CCR6, CCR7, CD38, CD40, CD86, CD93, CFH, CNR2, CSF2, CSF2RB, CX3CR1, CXCR2, CYSLTR1, E2F2, EPAS1, F2R, FCER1G, FGF2, FOXP3, HLA-A, HMOX1, IFNG, IGFBP3, IL4, IL5RA, IL6R, IL12A, IL13, IL17RB, IL18, IL23R, IL36A, IRF8, LAG3, LCP2, LIF, LRP5, LRRK2, LTA, LTB, NFATC2, NR3C2, NR4A1, OSM, PDGFA, PLTP, PRKCQ, PTGDR2, PT…
T cell blasts (AIOLOS N160S v. HCs)	Chemotaxis	ACTN1, ADGRA2, AIF1, ANXA2, APP, C5AR2, CCL3, CCL4, CCL20, CCL22, CCL23, CCL25, CCR1, CCR5, CCR6, CCR7, CD38, CD40, CH25H, CLU, CNR2, CSF2, CST3, CX3CR1, CXCR2, CYSLTR1, DAPK2, EDN3, EGR3, ERBB3, F2R, FBN1, FCER1G, FGF2, FGR, GNLY, GPSM1, HLA-G, HRH4, IFNG, IL3, IL4, IL6R, IL7, IL12A, IL13, IL18, JAG2, KIT, L1CAM, LEF1, LIF, LRRK2, MYH10, MYO1E, NR4A1, NRP2, OSM, PARD3, PDGFA, PLXNA4, PLXNB1, PLX…
T cell blasts (AIOLOS N160S v. HCs)	Homing of cells	ACTN1, ADGRA2, AIF1, ANXA2, APP, C5AR2, CCL3, CCL4, CCL20, CCL22, CCL23, CCL25, CCR1, CCR5, CCR6, CCR7, CD38, CD40, CH25H, CLU, CNR2, CSF2, CST3, CX3CR1, CXCR2, CXCR6, CYSLTR1, DAPK2, DDR1, EDN3, EGR3, ERBB3, F2R, FBN1, FCER1G, FGF2, FGR, FOXP3, FSCN1, GNLY, GPSM1, HLA-G, HRH4, IFNG, IGFBP3, IL3, IL4, IL6R, IL7, IL12A, IL13, IL18, JAG2, KIT, L1CAM, LEF1, LIF, LRRK2, MYH10, MYO1E, NR4A1, NRP2, OSM…
T cell blasts (AIOLOS N160S v. HCs)	Inlammation of respiratory system component	ACE, ACTA2, ADCY9, ADORA2B, ADRB1, ADRB2, ANXA3, CCDC103, CCL22, CCR1, CCR5, CCR7, CD86, CD200, CHRNA6, COCH, CPA5, CSF2RB, CX3CR1, CYSLTR1, DDR1, DUSP22, E2F2, EBI3, FCGR3A/FCGR3B, FOXP3, FRMD4B, FSTL1, GSDMA, GSTM1, GZMA, GZMB, HLA-A, HLA-DPB1, HLA-G, HRH4, IFNG, IGFBP3, IL4, IL5RA, IL6R, IL12A, IL13, IL17F, IL17RB, IL18, IRAK3, KIT, LAG3, LRRK2, LTA, LYZ, MERTK, MGLL, OSM, PDE7B, PLEKHA7, PTGD…
T cell blasts (AIOLOS N160S v. HCs)	Leukopoiesis	ADORA2B, APP, AZI2, BATF3, BLK, CADM1, CBX2, CCL3, CCL23, CCR6, CCR7, CD38, CD40, CD79A, CD86, CD244, CDKN2B, CLCF1, CNR2, CREB3L3, CSF2, CSF2RB, CST3, CXCR2, CYSLTR1, DGKZ, DLL1, DOCK8, DUSP5, E2F2, EGR3, ELK1, ERN1, F2R, FCER1G, FGF2, FOXP3, GADD45B, GNLY, GPS2, GZMB, HCAR1, HLA-A, HLA-B, HLA-G, HNRNPL, ICOSLG/LOC102723996, ID3, IFNG, IFNGR2, IGFBP3, IGLL1/IGLL5, IKZF2, IL3, IL4, IL4I1, IL5RA, …
T cell blasts (AIOLOS N160S v. HCs)	Malignant solid tumor	ABCG2, ABO, ABTB2, ACCS, ACE, ACTA2, ACTL9, ACTN1, ACVR2A, ADAMTS1, ADAMTS4, ADAMTS10, ADARB1, ADCY9, ADD2, ADGRA2, ADGRG1, ADGRG5, ADGRG6, ADORA2B, ADRB1, ADRB2, AEBP1, AFF2, AICDA, AIF1, AIM2, AJUBA, AK5, AKAP7, AKR1E2, ALKBH2, ALOX5AP, ALPK1, AMOTL1, ANKDD1A, ANKRD6, ANKRD20A5P, ANLN, ANP32D, ANPEP, ANXA2, ANXA3, AOAH, APBA1, APBA2, APOD, APP, ARHGAP8/PRR5-ARHGAP8, ARHGAP31, ARHGAP32, ARHGAP42…
T cell blasts (AIOLOS N160S v. HCs)	Production of antibody	AICDA, CCR1, CCR5, CCR6, CCR7, CD40, CD86, CH25H, DOCK8, DUSP22, E2F2, FCER1G, FOXP3, HRH4, ICOSLG/LOC102723996, ID3, IFNG, IGLL1/IGLL5, IL4, IL5RA, IL13, IL17RB, IL23R, IRAK3, IRF8, ITPKB, JCHAIN, LTA, LTB, MERTK, MGAT5B, MYBL1, NFATC2, PIK3AP1, PTGDR2, PYCARD, RGS16, SCARF1, SELP, TBX21, TLR2, TLR7, TMEM234, TNF, TNFSF10, TNFSF13B, TRAF3IP2
T cell blasts (AIOLOS N160S v. HCs)	Cell survival	ABCG2, ACE, ACVR2A, ADAMTS1, ADORA2B, AICDA, AK5, AKAP7, ANLN, APOD, APP, AURKA, BCL6B, BLK, C5AR2, CA2, CADM1, CAPN3, CCL3, CCL4, CCR1, CCR7, CD24, CD38, CD40, CD79A, CD86, CD200, CD300A, CDK2AP1, CFH, CHKA, CLU, COCH, CSF2, CSF2RB, CST3, CTBP1, CTDSPL, CX3CR1, CYP1B1, DDR1, DIABLO, DOCK1, DOCK8, DST, DUSP5, DUSP22, EGR3, ELK1, EPAS1, EPB41L2, ERBB3, ERN1, F2R, FCER1G, FCGR3A/FCGR3B, FGF2, FGR, …
104 differentially expressed genes shared between AIOLOS N160S and IKAROS N159S patients		ABTB2, ADRB2 ,AIM2, AK5, APOD, ARMCX2, B3GALNT1, B3GAT1, BANK1, C10orf10, C19orf38, CADM1, CCR1, CD200, CD248, CD300A, CHRNA6, CNTLN, CRISPLD1, CTTNBP2NL, CX3CR1, CXCR6, DFNB31, DNAJC5B, DOCK1, DSG2, ERN1, F2R, FAM49A, FAM76A, FCER1G, GLT1D1, GMPR, GNB4, GRIK5, GUCY1B3, HSPA4L, HSPA7, IGFBP2, IGLL5, IKZF2, IL17F, IL18, IL4, JAG1, JCHAIN, JUP, KANK2, KCNA6, KLK1, LAYN, LY9, MARCH3, MEST, MEX3B, MO…
T cell blasts (AIOLOS N160S v. IKAROS N159S)	Cellular infiltration by leukocytes	ADRB2, AIM2, APOD, APOE, BCL11B, C1QTNF6, CCL3, CCL4, CCL22, CCR1, CCR2, CCR6, CCR7, CD38, CD86, CD93, CFH, CIITA, CX3CR1, CYP2J2, EPAS1, ESR1, F2R, FCER1G, FOXP3, HAVCR1, HLA-A, HSPB1, IGFBP3, IL4, IL5, IL6R, IL9, IL17A, IL17RB, IL18, IL21, IL36A, ITGA1, ITGAD, ITGB3, LGALS3, LRP6, LTB, LTBR, MAP4K3, MMP14, NCF1, NR1H3, NR3C2, NR4A1, P2RX7, PLEC, PTGDR2, PTGER3, PTGIR, PTGS2, RIPK2, RORC, RPL13A…
T cell blasts (AIOLOS N160S v. IKAROS N159S)	Production of antibody	AICDA, APOE, B3GNT5, BANK1, C1QTNF6, CCR1, CCR2, CCR6, CCR7, CD86, CD180, CH25H, CIITA, E2F2, ESR1, FCER1G, FOXP3, HLA-DOA, ID3, IGLL1/IGLL5, IL4, IL5, IL5RA, IL9, IL17A, IL17RB, IL21, IRAK3, IRF7, IRF8, ITGB3, JCHAIN, LAX1, LGALS3, LTB, LTBR, MGAT5B, NHEJ1, PTGDR2, PTGS2, RGS16, RIPK2, RSAD2, SCARF1, SELP, TLR2, TLR7, TNFRSF9, TNFRSF21, TNFSF13B
T cell blasts (AIOLOS N160S v. IKAROS N159S)	Tumorigenesis of tissue	AAK1, AARD, ABLIM1, ABO, ABTB2, ACACB, ACE, ACTL9, ACTN1, ACVR1C, ACVR2A, ADAMTS4, ADAMTS10, ADAMTSL4, ADARB1, ADCY1, ADD2, ADGRA2, ADGRG1, ADGRG6, ADHFE1, ADORA2B, ADRB2, AEBP1, AFAP1L2, AFF2, AGRN, AICDA, AIF1, AIM2, AJUBA, AK5, AKAP5, AMOTL1, ANKH, ANKRD16, ANPEP, ANXA3, ANXA9, APBB2, APLP1, APOD, APOE, APOL4, ARHGAP32, ARHGEF12, ARL11, ARMCX1, ARMCX2, ASIC1, ATP6V0A4, ATP9A, AUTS2, B3GALNT1, …
T cell blasts (AIOLOS N160S v. IKAROS N159S)	Cell survival	ACE, ACVR2A, ADCY1, ADORA2B, AFAP1L2, AGRN, AICDA, AK5, AKAP5, APOD, APOE, AQP3, BAMBI, BCAP31, BCL6B, BCL11B, BMP4, CA2, CADM1, CCL3, CCL4, CCNG2, CCR1, CCR2, CCR7, CD24, CD38, CD86, CD200, CD300A, CFH, CHKA, CSF3R, CST3, CTDSPL, CX3CR1, CYP1B1, DAB2, DOCK1, DST, EIF4A3, ELK1, EMP1, EPAS1, ERN1, ESR1, F2R, FCER1G, FCGR3A/FCGR3B, FGF2, FGR, FOXP3, GAB1, GAS5, GNLY, GRB10, GSTM1, HES1, HLA-A, HLA-…
T cell blasts (AIOLOS N160S v. IKAROS N159S)	Lymphocyte migration	AIF1, APOD, APOE, AQP3, BCL11B, CCL3, CCL4, CCL22, CCL25, CCR1, CCR2, CCR6, CCR7, CCR8, CD86, CD200, CX3CR1, CXCL13, DDX58, FOXP3, GNLY, HLA-A, HLA-G, IL4, IL5, IL7, IL17A, IL18, IL21, ITGA1, ITGA6, ITGB3, JAK2, KLF2, LAYN, LGALS3, LRCH1, LTB, LTBR, LTK, MAP4K3, NR1H3, NR4A1, P2RX7, PLEC, PTGDR2, PTGS2, RGS16, RORC, S1PR5, S100A4, SELP, SERPINE2, SPINT2, STING1, TGM2, TLR2, TNFRSF8, TNFRSF9, TNFR…
T cell blasts (AIOLOS N160S v. IKAROS N159S)	Cell viability	ACE, ACVR2A, ADCY1, AFAP1L2, AGRN, AICDA, AK5, AKAP5, APOD, APOE, AQP3, BCAP31, BCL6B, BCL11B, BMP4, CA2, CADM1, CCL3, CCL4, CCR1, CCR2, CCR7, CD24, CD38, CD86, CD200, CD300A, CHKA, CST3, CTDSPL, CX3CR1, CYP1B1, DAB2, DOCK1, DST, EIF4A3, ELK1, EPAS1, ERN1, ESR1, F2R, FCER1G, FCGR3A/FCGR3B, FGF2, FGR, FOXP3, GAB1, GAS5, GNLY, GSTM1, HES1, HLA-A, HLA-G, HNF1B, HOPX, HSPA1A/HSPA1B, HSPA6, HSPB1, IER…
T cell blasts (AIOLOS N160S v. IKAROS N159S)	Homing of cells	ACTN1, ADGRA2, AIF1, BMP4, CCL3, CCL4, CCL22, CCL25, CCR1, CCR2, CCR6, CCR7, CCR8, CD38, CH25H, CSF3R, CST3, CX3CR1, CXCL13, CXCR1, CXCR6, DAPK2, DOCK5, F2R, FBN1, FCER1G, FGF2, FGR, FOXP3, FSCN1, GAB1, GNLY, HAVCR1, HLA-G, HSPB1, IGFBP3, IL3, IL4, IL5, IL6R, IL7, IL12RB1, IL17A, IL18, IL21, ITGA1, ITGA6, ITGB3, JAK2, JAML, KIT, LGALS3, LGMN, LIF, LTBR, MMP14, MTSS1, MUC1, MYH10, MYO1E, NEDD4, NR…
T cell blasts (AIOLOS N160S v. IKAROS N159S)	Quantity of lymphocytes	AICDA, AIM2, ANPEP, APOE, B3GNT5, BANK1, BCL6B, BCL11B, C1QTNF6, CALCRL, CCL4, CCL25, CCR1, CCR2, CCR6, CCR7, CD38, CD86, CD180, CDKN2B, CIITA, CX3CR1, CXCL13, DDX58, DLL1, E2F2, ESR1, FCER1G, FOXP3, GCNT2, GNLY, GRAP2, HLA-A, HLA-G, HVCN1, ID3, IGFBP3, IGLL1/IGLL5, IL3, IL4, IL5, IL5RA, IL6R, IL7, IL9, IL17A, IL17F, IL17RB, IL18, IL21, IL36A, IRAK1, IRAK3, IRF8, ITGA6, ITGAD, ITGB3, ITGB8, JAG1,…
T cell blasts (AIOLOS N160S v. IKAROS N159S)	Leukopoiesis	ADORA2B, BCL11B, BMP4, CADM1, CBX2, CCL3, CCR2, CCR6, CCR7, CD38, CD46, CD86, CDKN2B, CIITA, CLCF1, CREB3L3, CSF3R, CST3, CXCR1, DDX58, DLL1, E2F2, ELK1, EMP1, ERN1, ESR1, F2R, F5, FCER1G, FGF2, FOXP3, GNLY, GPS2, GRAP2, HCAR1, HDAC9, HLA-A, HLA-DOA, HLA-G, ID3, IFNGR2, IGFBP3, IGLL1/IGLL5, IKZF2, IL3, IL4, IL4I1, IL5, IL5RA, IL6R, IL7, IL9, IL12RB1, IL17A, IL18, IL21, IRAK1, IRAK3, IRF7, IRF8, I…
T cell blasts (AIOLOS N160S v. IKAROS N159S)	Quantity of T lymphocytes	AIM2, ANPEP, APOE, BCL6B, BCL11B, CCL4, CCL25, CCR1, CCR2, CCR6, CCR7, CD38, CD86, CIITA, DDX58, DLL1, E2F2, ESR1, FCER1G, FOXP3, GNLY, GRAP2, HLA-A, HLA-G, ID3, IL4, IL5, IL5RA, IL6R, IL7, IL9, IL17A, IL17F, IL17RB, IL18, IL21, IRAK1, IRAK3, IRF8, ITGA6, ITGAD, ITGB8, JAG1, KIT, LIF, LTB, LTBR, LY9, MPZ, MUC1, NHEJ1, NR1H3, NR3C2, NR4A1, P2RX7, PTGDR, PTGDR2, PTGER3, PTGIR, RORC, SCARF1, SELP, S…
T cell blasts (AIOLOS N160S v. IKAROS N159S)	Proliferation of lymphocytes	ADRB2, AIF1, APOE, B3GNT5, BANK1, BCL6B, BMP4, CBX2, CCL4, CCL22, CCL25, CCR2, CCR6, CCR7, CD24, CD38, CD46, CD86, CD180, CD300A, CDKN2B, CIITA, CLC, CLCF1, DLG5, E2F2, ESR1, FCER1G, FCGR3A/FCGR3B, FOXP3, GRAP2, HAVCR1, HES1, HLA-DMB, HLA-DPA1, HLA-DPB1, HLA-G, HSPA1A/HSPA1B, ID3, IGFBP2, IGLL1/IGLL5, IKZF2, IL3, IL4, IL4I1, IL5, IL5RA, IL6R, IL7, IL9, IL12RB1, IL17A, IL17F, IL18, IL21, IRF8, ITG…
T cell blasts (AIOLOS N160S v. IKAROS N159S)	Activation of leukocytes	ACE, ADORA2B, AGRN, AICDA, APOE, BANK1, BCL11B, BMP2K, CADM1, CCL3, CCL4, CCL22, CCR2, CCR7, CD38, CD46, CD86, CD93, CD180, CD200, CD300A, CFH, CLC, CST3, CTSL, CX3CR1, DDX58, DLL1, F5, FCER1G, FCGR3A/FCGR3B, FOXP3, GNLY, HAVCR1, HDAC9, HLA-A, HLA-DMB, HLA-DOA, HLA-DPA1, HLA-DPB1, HLA-DRA, HLA-G, ICA1, IL3, IL4, IL5, IL5RA, IL6R, IL7, IL9, IL12RB1, IL17A, IL17F, IL18, IL18RAP, IL21, IRAK1, IRAK3,…
T cell blasts (AIOLOS N160S v. IKAROS N159S)	Immune response of cells	ADORA2B, AFF2, ANPEP, ANXA3, APOE, BIN1, CCL3, CCL22, CCR2, CCR6, CCR7, CD38, CD86, CD93, CD180, CD200, CFH, CH25H, CSF3R, CST3, CYP1B1, CYP2S1, DDX58, DOCK1, ERN1, F2R, FBP1, FCER1G, FCGR3A/FCGR3B, FGR, FSTL1, GZMH, HAVCR1, HSPB1, IL3, IL4, IL5, IL6R, IL7, IL9, IL12RB1, IL17A, IL17F, IL18, IL21, IRAK1, IRF7, IRF8, ITGB3, KLF2, LGALS3, LILRB1, MEX3B, MUC1, NCF1, NCR2, NR4A2, OSBP2, P2RX7, PLEK, P…
T cell blasts (AIOLOS N160S v. IKAROS N159S)	Accumulation of T lymphocytes	APOE, CCR1, CD86, IER3, IL4, IL9, IL17A, IL21, KLF2, LAYN, LTBR, NR3C2, P2RX7, TNFRSF9, TNFRSF21, TWIST1
T cell blasts (AIOLOS N160S v. IKAROS N159S)	Inflammation of airway	ADORA2B, ADRB2, ANXA3, CCDC103, CCR1, CX3CR1, FCGR3A/FCGR3B, FOXP3, FSTL1, GSTM1, HLA-G, IL4, IL5RA, IL18, IRAK3, KIT, PTGDR, PTGDR2, PTGER3, TLR2, TRIO
T cells ChIP-seq (AIOLOS N160S v. HCs)	Cell transformation	AKAP13, ARHGEF3, ATM, BCL2, BRD7, CDC42, CXCR4, CYTH1, DOT1L, ETS1, FGR, FOS, GNA13, HACE1, IGF2BP3, INPP5D, JAK1, KDM2B, KRAS, KSR1, LRIG1, MALAT1, MAP2K1, MAP2K3, MAP3K14, MAPK14, MDM2, MYB, NBN, NFATC1, NFATC2, NFKBIA, PBX1, PECAM1, PIK3CD, PTK2, PTPN2, PTPRJ, RALGDS, RAPGEF1, RASGRF2, RHOG, RUNX1, RUVBL1, SMAD7, SMARCA2, STAT3, TIAM1, TNFRSF8, TSC22D3, ULK2, WNT7A, YAP1, ZBTB16
T cells ChIP-seq (AIOLOS N160S v. HCs)	T cell development	ANXA1, ARRB1, ATM, BCL2, BCL11B, CBLB, CCL3, CD5, CD6, CD226, CD247, CREBBP, CRTAM, CXCR4, DCK, DNTT, EGR2, ETS1, FOXP1, GFI1, HIVEP2, IGF2R, IKZF1, IL4R, IL12RB2, JAK1, KLRD1, LAMA3, LEF1, MAD1L1, MAP2K1, MAP3K14, MAPK14, MBP, MYB, MYSM1, NBN, NFATC1, NFATC2, NFKBIA, PAG1, PDP2, PIK3CD, PRKCA, PRKCH, PRKCQ, PTPN2, PTPRC, RPTOR, RUNX1, SATB1, SMAD7, STAT3, STAT5B, TGFBR1, TNFRSF8, TRA, ZBTB16, ZF…
T cells ChIP-seq (AIOLOS N160S v. HCs)	Differentiation of T lymphocytes	ANXA1, ARRB1, ATM, BCL2, BCL11B, CBLB, CCL3, CD6, CD226, CD247, CRTAM, CXCR4, DCK, EGR2, ETS1, GFI1, HIVEP2, IGF2R, IKZF1, IL4R, IL12RB2, JAK1, KLRD1, LEF1, MAP2K1, MAP3K14, MAPK14, MBP, MYB, NFATC1, NFATC2, PDP2, PIK3CD, PRKCA, PRKCQ, PTPN2, PTPRC, RUNX1, SATB1, SMAD7, STAT3, STAT5B, TGFBR1, TNFRSF8, TRA, ZBTB16, ZFP36L1
T cells ChIP-seq (AIOLOS N160S v. HCs)	Lymphocyte homeostasis	ANXA1, ARRB1, ATM, BCL2, BCL11B, CBLB, CCL3, CD5, CD6, CD226, CD247, CREBBP, CRTAM, CXCR4, DCK, DGKZ, DNTT, DOCK10, EGR2, ETS1, FOXP1, GFI1, HECTD1, HIVEP2, IGF2R, IKZF1, IL4R, IL12RB2, INPP5D, JAK1, KAT7, KLRD1, KRAS, LAMA3, LEF1, MAD1L1, MAP2K1, MAP3K14, MAPK14, MBP, MYB, MYSM1, NBN, NFATC1, NFATC2, NFKBIA, PAG1, PDP2, PIK3CD, PKN1, PRKCA, PRKCH, PRKCQ, PTPN2, PTPRC, RPTOR, RUNX1, SATB1, SLAMF1…
T cells ChIP-seq (AIOLOS N160S v. HCs)	Lymphopoiesis	ANXA1, ARID5B, ARRB1, ATM, BACH2, BCL2, BCL11B, CBLB, CCL3, CD5, CD6, CD44, CD226, CD247, CMTM7, CREBBP, CRTAM, CXCR4, DCK, DGKZ, DNTT, EGR2, ERN1, ETS1, FOS, FOXP1, GFI1, GZMB, HDAC4, HECTD1, HIVEP2, IGF2R, IKZF1, IKZF3, IL4R, IL12RB2, INF2, INPP5D, ITGAM, JAK1, KAT7, KLRD1, KRAS, LAMA3, LEF1, MAD1L1, MAP2K1, MAP3K14, MAPK14, MBP, MDM2, MSN, MYB, MYSM1, NBN, NFATC1, NFATC2, NFKBIA, PAG1, PDP2, P…
T cells ChIP-seq (AIOLOS N160S v. HCs)	Homing of leukocytes	ALOX5, ANXA1, ARHGEF7, BCL2, CCL3, CCL3L3, CD9, CD44, CDC42, CDCP1, CXCR4, DAPK2, DOCK5, DPEP1, DPP4, ENPP2, FGR, GNA13, IL4R, IL16, INPP5D, ITGAE, ITGAM, JAK1, LITAF, LYST, MAPK14, NEDD9, PDE4B, PDE4D, PIK3CD, PLA2G6, PLAUR, PRKCA, PRKCB, PTK2B, PTPRJ, RIPOR2, RUNX1, S100B, SLAMF1, STAP1, STAT3, TIAM1, TMSB10/TMSB4X, TNFSF14, TRA, TREML2, TXN, YARS1
T cells ChIP-seq (AIOLOS N160S v. HCs)	Cell prolferation of T lymphocytes	ADK, AKAP13, ANXA1, ATM, BACH2, BCL2, BTLA, CBLB, CD5, CD6, CD44, CD48, CD226, CD247, CDC42, CRTAM, CUL1, CXCR4, CYTIP, DCK, DNM2, DPP4, EGR2, EHD1, ETS1, FOS, GFI1, HRH2, IKZF1, IKZF3, IL4R, IL12RB2, INPP5D, INSR, IRS2, ITGAM, KLRD1, KRAS, KSR1, LAIR1, MAD1L1, MAP3K14, MAPK14, MBP, MGAT5, MSN, MYB, NFATC2, NFKBIA, PAG1, PDE4D, PECAM1, PIEZO1, PIK3CD, PLAUR, PRF1, PRKCA, PRKCH, PRKCQ, PTK2B, PTPN…
T cells ChIP-seq (AIOLOS N160S v. HCs)	Hematologic cancer of cells	ACSL6, ADAM19, ALOX5, ANK2, ANXA1, ARHGAP26, ARHGEF3, ARID1B, ARID5B, ARL6IP5, ATF6, ATF7IP, ATM, ATP2B2, ATXN1, BACH2, BCL2, BCL11B, BCOR, CBLB, CBX4, CCL3, CD5, CD44, CD48, CD247, CDC42EP3, CDH4, CELF2, CEP41, CMIP, CMYA5, CNTRL, CREBBP, CUBN, CUL1, CXCR4, DCK, DENND6A, DGKZ, DNAH6, DNAH7, DNM2, DNM3, DNTT, DPP4, DTNB, DYRK1A, EGR2, ENPP2, ERC1, ETS1, FAT2, FBXO11, FBXO25, FGR, FHIT, FOS, FOXP1…
T cells ChIP-seq (AIOLOS N160S v. HCs)	Apoptosis of T lymphocytes	ARRB1, ATM, BCL2, BCL11B, CCL3, CD5, CD6, CD9, CD44, CD226, CD247, CDC42, CXCR4, DCK, ETS1, FOS, GFI1, GZMB, INSR, KRAS, MAP2K1, MAP2K3, MDM2, NFATC1, NFKBIA, PDIA3, PECAM1, PIK3CD, PPP2R2B, PRF1, PRKCA, PRKCQ, PTK2B, PTPRC, RUNX1, SATB1, STAT3, STAT5B, TLE4, TSC22D3, ZBTB16
T cells ChIP-seq (AIOLOS N160S v. HCs)	Activation of T lymphocytes	ANXA1, BACH2, BCL2, BCL11B, BTLA, CBLB, CCL3, CD6, CD44, CD48, CD226, CD247, CRTAM, CYRIB, DPP4, EGR2, ETS1, FOS, GFI1, HRH2, IGF2R, IL12RB2, ITGAM, KLRD1, KSR1, MAPK14, MBP, MGAT5, NFATC2, NFKBIA, NLRP3, PAG1, PBX1, PECAM1, PIK3CD, PRF1, PRKCQ, PTPRC, PTPRJ, RUNX1, SATB1, SIRPG, SLAMF1, STAT3, STAT5B, TNFSF14, TRA, TREML2, YAP1

## Sheet: RNAseq-Fig S2c
RNAseq-Apoptosis								RNAseq-Cell survival								RNAseq-Homing of cells								RNAseq-Chemotaxis								RNAseq-Leukopoiesis								RNAseq-Malignant solid tumor								RNAseq-inflammation of respiratory system component
Genes in the Apoptosis network	HC1	HC2	HC3	HC4	A.II.2	AIII.1		Genes in the Cell survival network	HC1	HC2	HC3	HC4	A.II.2	AIII.1		Genes in the Homing of cells network	HC1	HC2	HC3	HC4	A.II.2	AIII.1		Genes in the Chemotaxis network	HC1	HC2	HC3	HC4	A.II.2	AIII.1		Genes in the Leukopoiesis network	HC1	HC2	HC3	HC4	A.II.2	AIII.1		Genes in the Malignant solid tumor network	HC1	HC2	HC3	HC4	A.II.2	AIII.1		Genes in the Inflammation of respiratory system component network	HC1
ABO	N/A	N/A	N/A	N/A	6.24431	6.76873		ABCG2	N/A	N/A	-2.8798	N/A	N/A	N/A		ACTN1	-5.02942	-5.99277	-4.37534	-3.91689	3.95517	5.10333		ACTN1	-5.02942	-5.99277	-4.37534	-3.91689	3.95517	5.10333		ADORA2B	N/A	-7.0206	N/A	N/A	4.41626	N/A		ABCG2	N/A	N/A	-2.8798	N/A	N/A	N/A		ACE	3.2394
ACE	3.2394	N/A	2.26762	2.95612	-2.23823	-3.30019		ACE	3.2394	N/A	2.26762	2.95612	-2.23823	-3.30019		ADGRA2	N/A	N/A	N/A	N/A	N/A	3.41599		ADGRA2	N/A	N/A	N/A	N/A	N/A	3.41599		APP	N/A	N/A	N/A	N/A	N/A	2.16856		ABO	N/A	N/A	N/A	N/A	6.24431	6.76873		ACTA2	N/A
ADAMTS1	N/A	2.48838	N/A	N/A	N/A	N/A		ACVR2A	N/A	N/A	N/A	N/A	N/A	-2.13895		AIF1	-3.15859	N/A	N/A	N/A	N/A	2.55973		AIF1	-3.15859	N/A	N/A	N/A	N/A	2.55973		AZI2	3.66647	N/A	N/A	N/A	N/A	N/A		ABTB2	-3.43554	-3.85007	-3.4512	-2.05694	3.1265	2.91568		ADCY9	N/A
ADARB1	-6.87729	-6.1777	-5.306	-7.25511	6.82822	5.09265		ADAMTS1	N/A	2.48838	N/A	N/A	N/A	N/A		ANXA2	N/A	N/A	N/A	N/A	N/A	-2.28575		ANXA2	N/A	N/A	N/A	N/A	N/A	-2.28575		BATF3	N/A	N/A	N/A	-2.81177	N/A	N/A		ACCS	2.58373	N/A	N/A	N/A	N/A	N/A		ADORA2B	N/A
ADORA2B	N/A	-7.0206	N/A	N/A	4.41626	N/A		ADORA2B	N/A	-7.0206	N/A	N/A	4.41626	N/A		APP	N/A	N/A	N/A	N/A	N/A	2.16856		APP	N/A	N/A	N/A	N/A	N/A	2.16856		BLK	N/A	N/A	-4.99805	N/A	N/A	N/A		ACE	3.2394	N/A	2.26762	2.95612	-2.23823	-3.30019		ADRB1	N/A
ADRB1	N/A	-4.77935	N/A	N/A	N/A	N/A		AICDA	N/A	-7.64174	N/A	-6.90527	N/A	6.31658		C5AR2	2.03404	N/A	N/A	N/A	N/A	N/A		C5AR2	2.03404	N/A	N/A	N/A	N/A	N/A		CADM1	2.61674	3.05576	2.9635	N/A	-2.09423	-3.72004		ACTA2	N/A	N/A	N/A	N/A	N/A	-2.14796		ADRB2	2.21337
ADRB2	2.21337	2.17413	2.24999	3.12349	-2.40239	-2.60968		AK5	N/A	-4.26594	N/A	N/A	N/A	3.24609		CCL20	N/A	-3.02524	N/A	N/A	N/A	N/A		CCL20	N/A	-3.02524	N/A	N/A	N/A	N/A		CBX2	-2.13387	-2.17173	-2.23324	-2.63472	N/A	2.91423		ACTL9	N/A	5.13517	5.28059	N/A	-5.55346	N/A		ANXA3	-8.48065
AIF1	-3.15859	N/A	N/A	N/A	N/A	2.55973		AKAP7	N/A	N/A	-2.07441	N/A	N/A	N/A		CCL22	N/A	N/A	-2.94297	-5.50237	N/A	3.98208		CCL22	N/A	N/A	-2.94297	-5.50237	N/A	3.98208		CCL23	N/A	N/A	N/A	N/A	N/A	-4.27492		ACTN1	-5.02942	-5.99277	-4.37534	-3.91689	3.95517	5.10333		CCDC103	-3.09941
AIM2	2.94431	2.70344	N/A	2.37125	N/A	-3.46872		ANLN	N/A	N/A	N/A	-8.8127	N/A	N/A		CCL23	N/A	N/A	N/A	N/A	N/A	-4.27492		CCL23	N/A	N/A	N/A	N/A	N/A	-4.27492		CCL3	N/A	N/A	N/A	N/A	N/A	-3.12239		ACVR2A	N/A	N/A	N/A	N/A	N/A	-2.13895		CCL22	N/A
AMOTL1	N/A	N/A	-5.84979	N/A	N/A	4.66289		APOD	N/A	N/A	-3.01932	-5.88818	2.69174	2.73621		CCL25	N/A	N/A	N/A	-5.66947	N/A	4.27941		CCL25	N/A	N/A	N/A	-5.66947	N/A	4.27941		CCR6	N/A	-2.42324	N/A	N/A	N/A	N/A		ADAMTS1	N/A	2.48838	N/A	N/A	N/A	N/A		CCR1	N/A
ANPEP	N/A	N/A	-2.40141	N/A	2.38522	N/A		APP	N/A	N/A	N/A	N/A	N/A	2.16856		CCL3	N/A	N/A	N/A	N/A	N/A	-3.12239		CCL3	N/A	N/A	N/A	N/A	N/A	-3.12239		CCR7	-3.55859	-5.14529	-3.31056	-2.93356	2.08331	4.24551		ADAMTS10	N/A	-3.13821	N/A	N/A	N/A	3.27167		CCR5	N/A
ANXA2	N/A	N/A	N/A	N/A	N/A	-2.28575		AURKA	N/A	N/A	N/A	N/A	N/A	-4.05701		CCL4	N/A	N/A	N/A	N/A	N/A	-5.09746		CCL4	N/A	N/A	N/A	N/A	N/A	-5.09746		CD244	N/A	N/A	N/A	N/A	N/A	-2.45009		ADAMTS4	-3.27947	-4.22089	N/A	N/A	N/A	3.62095		CCR7	-3.55859
APP	N/A	N/A	N/A	N/A	N/A	2.16856		BCL6B	-8.3939	-8.33363	-6.64142	-9.59657	7.5282	8.29574		CCR1	N/A	N/A	N/A	N/A	N/A	-5.40537		CCR1	N/A	N/A	N/A	N/A	N/A	-5.40537		CD38	N/A	N/A	N/A	-2.10027	N/A	N/A		ADARB1	-6.87729	-6.1777	-5.306	-7.25511	6.82822	5.09265		CD200	-3.26618
ASIC1	-4.24495	-4.45731	N/A	N/A	N/A	3.51423		BLK	N/A	N/A	-4.99805	N/A	N/A	N/A		CCR5	N/A	N/A	N/A	N/A	N/A	-2.43595		CCR5	N/A	N/A	N/A	N/A	N/A	-2.43595		CD40	N/A	2.50425	N/A	N/A	N/A	N/A		ADCY9	N/A	N/A	N/A	2.16252	N/A	-2.96428		CD86	N/A
AURKA	N/A	N/A	N/A	N/A	N/A	-4.05701		C5AR2	2.03404	N/A	N/A	N/A	N/A	N/A		CCR6	N/A	-2.42324	N/A	N/A	N/A	N/A		CCR6	N/A	-2.42324	N/A	N/A	N/A	N/A		CD79A	N/A	N/A	N/A	N/A	N/A	2.68675		ADD2	N/A	N/A	-2.37518	N/A	2.14385	N/A		CHRNA6	-3.34233
AZI2	3.66647	N/A	N/A	N/A	N/A	N/A		CA2	-3.04091	N/A	N/A	N/A	N/A	2.64488		CCR7	-3.55859	-5.14529	-3.31056	-2.93356	2.08331	4.24551		CCR7	-3.55859	-5.14529	-3.31056	-2.93356	2.08331	4.24551		CD86	N/A	N/A	N/A	N/A	N/A	-3.18492		ADGRA2	N/A	N/A	N/A	N/A	N/A	3.41599		COCH	-2.29219
BCL6B	-8.3939	-8.33363	-6.64142	-9.59657	7.5282	8.29574		CADM1	2.61674	3.05576	2.9635	N/A	-2.09423	-3.72004		CD38	N/A	N/A	N/A	-2.10027	N/A	N/A		CD38	N/A	N/A	N/A	-2.10027	N/A	N/A		CDKN2B	-2.91405	-3.67084	-3.58187	-3.73125	4.17787	N/A		ADGRG1	3.84368	2.82482	3.3419	2.77787	-2.51563	-4.92042		CPA5	-6.79195
BHLHE41	N/A	N/A	N/A	N/A	-6.29822	N/A		CAPN3	N/A	N/A	N/A	N/A	-5.48782	N/A		CD40	N/A	2.50425	N/A	N/A	N/A	N/A		CD40	N/A	2.50425	N/A	N/A	N/A	N/A		CLCF1	N/A	N/A	N/A	N/A	N/A	2.58493		ADGRG5	N/A	N/A	N/A	N/A	N/A	-2.2657		CSF2RB	-2.42218
CADM1	2.61674	3.05576	2.9635	N/A	-2.09423	-3.72004		CCL3	N/A	N/A	N/A	N/A	N/A	-3.12239		CH25H	N/A	N/A	4.15727	N/A	N/A	N/A		CH25H	N/A	N/A	4.15727	N/A	N/A	N/A		CNR2	-3.20365	N/A	N/A	N/A	N/A	2.38353		ADGRG6	-7.19489	N/A	-4.03893	N/A	4.79235	5.70486		CX3CR1	6.39452
CAPN3	N/A	N/A	N/A	N/A	-5.48782	N/A		CCL4	N/A	N/A	N/A	N/A	N/A	-5.09746		CLU	N/A	N/A	N/A	N/A	N/A	-5.72751		CLU	N/A	N/A	N/A	N/A	N/A	-5.72751		CREB3L3	N/A	N/A	-7.73318	N/A	N/A	4.67124		ADORA2B	N/A	-7.0206	N/A	N/A	4.41626	N/A		CYSLTR1	N/A
CASZ1	N/A	N/A	N/A	N/A	N/A	-2.15113		CCR1	N/A	N/A	N/A	N/A	N/A	-5.40537		CNR2	-3.20365	N/A	N/A	N/A	N/A	2.38353		CNR2	-3.20365	N/A	N/A	N/A	N/A	2.38353		CSF2	N/A	N/A	2.01162	N/A	N/A	N/A		ADRB1	N/A	-4.77935	N/A	N/A	N/A	N/A		DDR1	N/A
CAVIN3	N/A	N/A	N/A	N/A	-3.32958	N/A		CCR7	-3.55859	-5.14529	-3.31056	-2.93356	2.08331	4.24551		CSF2	N/A	N/A	2.01162	N/A	N/A	N/A		CSF2	N/A	N/A	2.01162	N/A	N/A	N/A		CSF2RB	-2.42218	N/A	N/A	-2.25053	N/A	N/A		ADRB2	2.21337	2.17413	2.24999	3.12349	-2.40239	-2.60968		DUSP22	N/A
CBX2	-2.13387	-2.17173	-2.23324	-2.63472	N/A	2.91423		CD200	-3.26618	-3.33773	-3.66544	-3.01841	2.464	3.83385		CST3	N/A	N/A	N/A	-3.56966	N/A	2.52599		CST3	N/A	N/A	N/A	-3.56966	N/A	2.52599		CST3	N/A	N/A	N/A	-3.56966	N/A	2.52599		AEBP1	-3.79004	-4.32124	N/A	N/A	N/A	3.87126		E2F2	N/A
CCL25	N/A	N/A	N/A	-5.66947	N/A	4.27941		CD24	N/A	N/A	N/A	-6.6369	3.29717	4.12226		CX3CR1	6.39452	5.98617	6.95801	5.42668	-5.37644	-8.92125		CX3CR1	6.39452	5.98617	6.95801	5.42668	-5.37644	-8.92125		CXCR2	-7.42211	N/A	N/A	N/A	N/A	N/A		AFF2	-4.17635	-4.4278	N/A	N/A	N/A	3.91871		EBI3	N/A
CCL3	N/A	N/A	N/A	N/A	N/A	-3.12239		CD300A	2.85365	2.52899	2.58332	3.13747	-2.78859	-2.80172		CXCR2	-7.42211	N/A	N/A	N/A	N/A	N/A		CXCR2	-7.42211	N/A	N/A	N/A	N/A	N/A		CYSLTR1	N/A	-2.71504	N/A	N/A	N/A	2.19556		AICDA	N/A	-7.64174	N/A	-6.90527	N/A	6.31658		FCGR3A/FCGR3B	5.19913
CCL4	N/A	N/A	N/A	N/A	N/A	-5.09746		CD38	N/A	N/A	N/A	-2.10027	N/A	N/A		CXCR6	3.24433	2.46681	2.94908	3.22863	-3.35149	-2.72447		CYSLTR1	N/A	-2.71504	N/A	N/A	N/A	2.19556		DGKZ	N/A	-2.07312	N/A	N/A	N/A	N/A		AIF1	-3.15859	N/A	N/A	N/A	N/A	2.55973		FOXP3	N/A
CCR5	N/A	N/A	N/A	N/A	N/A	-2.43595		CD40	N/A	2.50425	N/A	N/A	N/A	N/A		CYSLTR1	N/A	-2.71504	N/A	N/A	N/A	2.19556		DAPK2	N/A	2.18044	N/A	2.28656	N/A	-2.27447		DLL1	N/A	N/A	-6.39284	N/A	N/A	4.65616		AIM2	2.94431	2.70344	N/A	2.37125	N/A	-3.46872		FRMD4B	N/A
CCR6	N/A	-2.42324	N/A	N/A	N/A	N/A		CD79A	N/A	N/A	N/A	N/A	N/A	2.68675		DAPK2	N/A	2.18044	N/A	2.28656	N/A	-2.27447		EDN3	N/A	N/A	3.92327	N/A	N/A	N/A		DOCK8	N/A	N/A	N/A	N/A	N/A	-2.7661		AJUBA	N/A	N/A	N/A	N/A	N/A	2.80411		FSTL1	N/A
CCR7	-3.55859	-5.14529	-3.31056	-2.93356	2.08331	4.24551		CD86	N/A	N/A	N/A	N/A	N/A	-3.18492		DDR1	N/A	-2.33178	N/A	N/A	N/A	N/A		EGR3	N/A	-4.50011	N/A	N/A	2.90199	3.44623		DUSP5	N/A	N/A	N/A	N/A	N/A	-3.15176		AK5	N/A	-4.26594	N/A	N/A	N/A	3.24609		GSDMA	-3.89306
CD160	N/A	N/A	N/A	N/A	N/A	-4.12177		CDK2AP1	N/A	N/A	-2.58843	N/A	N/A	N/A		EDN3	N/A	N/A	3.92327	N/A	N/A	N/A		ERBB3	-2.10526	N/A	N/A	N/A	N/A	N/A		E2F2	N/A	N/A	N/A	N/A	N/A	-2.15971		AKAP7	N/A	N/A	-2.07441	N/A	N/A	N/A		GSTM1	N/A
CD200	-3.26618	-3.33773	-3.66544	-3.01841	2.464	3.83385		CFH	10.4885	N/A	9.98792	9.50849	-9.02512	-10.2479		EGR3	N/A	-4.50011	N/A	N/A	2.90199	3.44623		F2R	2.20509	2.01177	2.1751	2.39364	N/A	-3.54443		EGR3	N/A	-4.50011	N/A	N/A	2.90199	3.44623		AKR1E2	N/A	N/A	N/A	-5.72493	N/A	N/A		GZMA	N/A
CD24	N/A	N/A	N/A	-6.6369	3.29717	4.12226		CHKA	N/A	-2.23363	-2.03302	-2.13514	N/A	2.30015		ERBB3	-2.10526	N/A	N/A	N/A	N/A	N/A		FBN1	-2.65007	-2.2058	N/A	-2.06918	2.14098	2.21055		ELK1	N/A	N/A	N/A	N/A	N/A	5.53421		ALKBH2	N/A	N/A	N/A	-2.33371	N/A	N/A		GZMB	N/A
CD38	N/A	N/A	N/A	-2.10027	N/A	N/A		CLU	N/A	N/A	N/A	N/A	N/A	-5.72751		F2R	2.20509	2.01177	2.1751	2.39364	N/A	-3.54443		FCER1G	-6.07292	-5.75287	-4.91668	-5.3498	4.28999	6.10176		ERN1	N/A	N/A	2.32	N/A	-2.05331	N/A		ALOX5AP	N/A	N/A	N/A	N/A	N/A	-2.05578		HLA-A	4.87512
CD40	N/A	2.50425	N/A	N/A	N/A	N/A		COCH	-2.29219	N/A	N/A	-3.0457	2.25468	N/A		FBN1	-2.65007	-2.2058	N/A	-2.06918	2.14098	2.21055		FGF2	N/A	N/A	N/A	-3.97589	3.91654	N/A		F2R	2.20509	2.01177	2.1751	2.39364	N/A	-3.54443		ALPK1	N/A	N/A	N/A	-2.20284	N/A	2.08816		HLA-DPB1	N/A
CDC45	N/A	N/A	N/A	-2.10343	N/A	N/A		CSF2	N/A	N/A	2.01162	N/A	N/A	N/A		FCER1G	-6.07292	-5.75287	-4.91668	-5.3498	4.28999	6.10176		FGR	2.65536	3.37413	2.60387	3.64161	-4.40703	-2.46113		FCER1G	-6.07292	-5.75287	-4.91668	-5.3498	4.28999	6.10176		AMOTL1	N/A	N/A	-5.84979	N/A	N/A	4.66289		HLA-G	4.19225
CFH	10.4885	N/A	9.98792	9.50849	-9.02512	-10.2479		CSF2RB	-2.42218	N/A	N/A	-2.25053	N/A	N/A		FGF2	N/A	N/A	N/A	-3.97589	3.91654	N/A		GNLY	3.56529	3.20427	4.17997	3.84868	-4.04356	-3.49561		FGF2	N/A	N/A	N/A	-3.97589	3.91654	N/A		ANKDD1A	N/A	N/A	-3.49501	N/A	N/A	N/A		HRH4	N/A
CHKA	N/A	-2.23363	-2.03302	-2.13514	N/A	2.30015		CST3	N/A	N/A	N/A	-3.56966	N/A	2.52599		FGR	2.65536	3.37413	2.60387	3.64161	-4.40703	-2.46113		GPSM1	N/A	N/A	N/A	N/A	N/A	2.46564		FOXP3	N/A	-4.61792	N/A	N/A	N/A	3.18712		ANKRD20A5P	N/A	N/A	N/A	N/A	N/A	-5.40335		IFNG	N/A
CLC	N/A	N/A	N/A	-7.17655	N/A	N/A		CTBP1	N/A	N/A	N/A	-6.5774	N/A	N/A		FOXP3	N/A	-4.61792	N/A	N/A	N/A	3.18712		HLA-G	4.19225	N/A	N/A	4.30799	-3.46873	-3.98311		GADD45B	N/A	-5.61792	N/A	N/A	N/A	N/A		ANKRD6	N/A	N/A	N/A	N/A	N/A	2.33663		IGFBP3	N/A
CLCF1	N/A	N/A	N/A	N/A	N/A	2.58493		CTDSPL	N/A	N/A	N/A	-2.79016	N/A	N/A		FSCN1	-3.29504	-4.02855	-2.30517	-3.047	2.33756	3.51491		HRH4	N/A	N/A	N/A	N/A	-8.78653	N/A		GNLY	3.56529	3.20427	4.17997	3.84868	-4.04356	-3.49561		ANLN	N/A	N/A	N/A	-8.8127	N/A	N/A		IL12A	N/A
CLIC4	N/A	N/A	N/A	-2.27615	N/A	N/A		CX3CR1	6.39452	5.98617	6.95801	5.42668	-5.37644	-8.92125		GNLY	3.56529	3.20427	4.17997	3.84868	-4.04356	-3.49561		IFNG	N/A	N/A	N/A	N/A	N/A	-5.80677		GPS2	N/A	N/A	N/A	N/A	N/A	-2.30867		ANP32D	N/A	N/A	2.89252	N/A	N/A	N/A		IL13	N/A
CLIP3	N/A	-2.72531	N/A	N/A	N/A	2.31348		CYP1B1	N/A	N/A	N/A	-2.83333	N/A	N/A		GPSM1	N/A	N/A	N/A	N/A	N/A	2.46564		IL12A	N/A	N/A	N/A	N/A	N/A	-7.44796		GZMB	N/A	2.29011	N/A	N/A	N/A	-3.76378		ANPEP	N/A	N/A	-2.40141	N/A	2.38522	N/A		IL17F	N/A
CLU	N/A	N/A	N/A	N/A	N/A	-5.72751		DDR1	N/A	-2.33178	N/A	N/A	N/A	N/A		HLA-G	4.19225	N/A	N/A	4.30799	-3.46873	-3.98311		IL13	N/A	N/A	N/A	-4.16249	N/A	N/A		HCAR1	-3.37588	-3.69129	N/A	-2.59829	2.71648	2.42957		ANXA2	N/A	N/A	N/A	N/A	N/A	-2.28575		IL17RB	N/A
CNR2	-3.20365	N/A	N/A	N/A	N/A	2.38353		DIABLO	N/A	N/A	N/A	N/A	N/A	-3.10992		HRH4	N/A	N/A	N/A	N/A	-8.78653	N/A		IL18	N/A	N/A	N/A	N/A	3.20684	N/A		HLA-A	4.87512	5.03618	4.32002	2.7301	-5.56475	-3.85723		ANXA3	-8.48065	-6.97952	-8.31719	-8.24151	8.59559	6.98337		IL18	N/A
COL5A3	N/A	N/A	N/A	N/A	N/A	-7.15236		DOCK1	N/A	N/A	N/A	N/A	5.19564	7.03541		IFNG	N/A	N/A	N/A	N/A	N/A	-5.80677		IL3	N/A	N/A	6.06844	N/A	N/A	N/A		HLA-B	N/A	N/A	-6.75774	N/A	N/A	N/A		AOAH	N/A	N/A	N/A	N/A	-2.42579	N/A		IL4	N/A
CSF2RB	-2.42218	N/A	N/A	-2.25053	N/A	N/A		DOCK8	N/A	N/A	N/A	N/A	N/A	-2.7661		IGFBP3	N/A	N/A	N/A	N/A	N/A	-6.7563		IL4	N/A	3.04741	2.75324	N/A	N/A	-3.13563		HLA-G	4.19225	N/A	N/A	4.30799	-3.46873	-3.98311		APBA1	N/A	-2.45626	N/A	N/A	N/A	N/A		IL5RA	N/A
CST3	N/A	N/A	N/A	-3.56966	N/A	2.52599		DST	-2.56822	-2.98481	-2.45346	-2.81491	3.19574	N/A		IL12A	N/A	N/A	N/A	N/A	N/A	-7.44796		IL6R	N/A	-2.23304	N/A	N/A	N/A	N/A		HNRNPL	N/A	N/A	N/A	2.20391	N/A	N/A		APBA2	N/A	-3.62931	N/A	N/A	N/A	N/A		IL6R	N/A
CTBP1	N/A	N/A	N/A	-6.5774	N/A	N/A		DUSP22	N/A	N/A	N/A	N/A	-6.4355	N/A		IL13	N/A	N/A	N/A	-4.16249	N/A	N/A		IL7	N/A	N/A	2.53858	N/A	N/A	-2.51762		ICOSLG/LOC102723996	N/A	-2.74514	N/A	N/A	N/A	N/A		APOD	N/A	N/A	-3.01932	-5.88818	2.69174	2.73621		IRAK3	-2.70536
CTSL	-4.6316	-3.57386	-3.83021	-2.89021	3.6134	3.62616		DUSP5	N/A	N/A	N/A	N/A	N/A	-3.15176		IL18	N/A	N/A	N/A	N/A	3.20684	N/A		JAG2	-2.21328	N/A	N/A	N/A	N/A	N/A		ID3	-4.20334	N/A	-8.06922	-5.82371	N/A	5.81521		APP	N/A	N/A	N/A	N/A	N/A	2.16856		KIT	-4.36145
CXCR2	-7.42211	N/A	N/A	N/A	N/A	N/A		EGR3	N/A	-4.50011	N/A	N/A	2.90199	3.44623		IL3	N/A	N/A	6.06844	N/A	N/A	N/A		KIT	-4.36145	-6.15514	-3.95035	-2.57392	2.78358	4.3409		IFNG	N/A	N/A	N/A	N/A	N/A	-5.80677		ARHGAP31	N/A	-2.07262	-2.06094	N/A	N/A	N/A		LAG3	N/A
CYP1B1	N/A	N/A	N/A	-2.83333	N/A	N/A		ELK1	N/A	N/A	N/A	N/A	N/A	5.53421		IL4	N/A	3.04741	2.75324	N/A	N/A	-3.13563		L1CAM	N/A	-3.17712	N/A	N/A	N/A	2.03052		IFNGR2	N/A	N/A	N/A	N/A	N/A	3.27543		ARHGAP32	N/A	N/A	N/A	N/A	N/A	3.70679		LRRK2	N/A
CYSLTR1	N/A	-2.71504	N/A	N/A	N/A	2.19556		EPAS1	2.22046	3.05843	2.11755	2.92673	-2.25375	-3.18688		IL6R	N/A	-2.23304	N/A	N/A	N/A	N/A		LEF1	N/A	-2.27821	N/A	N/A	N/A	2.1492		IGFBP3	N/A	N/A	N/A	N/A	N/A	-6.7563		ARHGAP42	N/A	-8.21307	N/A	-8.03307	N/A	N/A		LTA	N/A
DAPK1	N/A	N/A	N/A	N/A	N/A	2.24798		EPB41L2	N/A	N/A	-3.16561	N/A	N/A	N/A		IL7	N/A	N/A	2.53858	N/A	N/A	-2.51762		LIF	-2.61418	-2.36815	-3.41204	-4.59542	2.98337	3.05615		IGLL1/IGLL5	10.1463	10.5192	9.91921	9.41097	-11.1409	-9.37996		ARHGAP8/PRR5-ARHGAP8	N/A	N/A	N/A	N/A	-2.13036	N/A		LYZ	N/A
DAPK2	N/A	2.18044	N/A	2.28656	N/A	-2.27447		ERBB3	-2.10526	N/A	N/A	N/A	N/A	N/A		JAG2	-2.21328	N/A	N/A	N/A	N/A	N/A		LRRK2	N/A	N/A	N/A	-2.21132	N/A	2.05983		IKZF2	-4.04582	-3.89012	-2.21717	-2.95342	N/A	3.79975		ARL17A/ARL17B	N/A	-3.73334	N/A	N/A	N/A	N/A		MERTK	N/A
DDR1	N/A	-2.33178	N/A	N/A	N/A	N/A		ERN1	N/A	N/A	2.32	N/A	-2.05331	N/A		KIT	-4.36145	-6.15514	-3.95035	-2.57392	2.78358	4.3409		MYH10	-3.01357	-4.20796	-3.67788	-3.44082	3.29472	3.71721		IL12A	N/A	N/A	N/A	N/A	N/A	-7.44796		ARMCX2	N/A	N/A	N/A	N/A	N/A	2.76256		MGLL	N/A
DIABLO	N/A	N/A	N/A	N/A	N/A	-3.10992		F2R	2.20509	2.01177	2.1751	2.39364	N/A	-3.54443		L1CAM	N/A	-3.17712	N/A	N/A	N/A	2.03052		MYO1E	-3.92041	-4.46971	N/A	N/A	N/A	3.63016		IL13	N/A	N/A	N/A	-4.16249	N/A	N/A		ARRDC3	N/A	N/A	N/A	N/A	-7.46092	N/A		OSM	N/A
DLG4	-6.02642	N/A	N/A	N/A	N/A	N/A		FCER1G	-6.07292	-5.75287	-4.91668	-5.3498	4.28999	6.10176		LEF1	N/A	-2.27821	N/A	N/A	N/A	2.1492		NR4A1	N/A	-4.64895	N/A	N/A	N/A	2.75296		IL18	N/A	N/A	N/A	N/A	3.20684	N/A		ARSB	N/A	N/A	-8.6014	N/A	N/A	N/A		PDE7B	N/A
DLL1	N/A	N/A	-6.39284	N/A	N/A	4.65616		FCGR3A/FCGR3B	5.19913	N/A	6.02333	5.64486	-6.01579	-4.8105		LIF	-2.61418	-2.36815	-3.41204	-4.59542	2.98337	3.05615		NRP2	-3.97834	-4.33785	-3.06807	-5.74807	4.08853	3.88477		IL23R	N/A	-2.48745	N/A	N/A	N/A	N/A		ASB13	N/A	N/A	-3.69333	N/A	N/A	N/A		PLEKHA7	N/A
DMPK	-4.42816	N/A	N/A	N/A	N/A	4.19239		FGF2	N/A	N/A	N/A	-3.97589	3.91654	N/A		LRRK2	N/A	N/A	N/A	-2.21132	N/A	2.05983		OSM	N/A	N/A	N/A	-3.08038	N/A	N/A		IL3	N/A	N/A	6.06844	N/A	N/A	N/A		ASIC1	-4.24495	-4.45731	N/A	N/A	N/A	3.51423		PTGDR	N/A
DOCK8	N/A	N/A	N/A	N/A	N/A	-2.7661		FGR	2.65536	3.37413	2.60387	3.64161	-4.40703	-2.46113		MYH10	-3.01357	-4.20796	-3.67788	-3.44082	3.29472	3.71721		PARD3	-8.07485	-9.45555	-5.90422	-7.81183	4.88397	8.23874		IL4	N/A	3.04741	2.75324	N/A	N/A	-3.13563		ATL1	N/A	N/A	N/A	N/A	N/A	-2.5674		PTGER2	N/A
DSG2	N/A	-6.40411	N/A	-6.22715	N/A	4.68772		FLT4	N/A	N/A	-2.12945	N/A	N/A	N/A		MYO1E	-3.92041	-4.46971	N/A	N/A	N/A	3.63016		PDGFA	-8.84511	N/A	N/A	N/A	N/A	N/A		IL4I1	N/A	-3.60669	N/A	N/A	N/A	2.21392		ATP6V0A1	N/A	-2.42412	N/A	N/A	N/A	N/A		PTGER3	-7.3385
DUSP5	N/A	N/A	N/A	N/A	N/A	-3.15176		FOXP3	N/A	-4.61792	N/A	N/A	N/A	3.18712		NR4A1	N/A	-4.64895	N/A	N/A	N/A	2.75296		PLXNA4	N/A	N/A	N/A	N/A	N/A	2.47723		IL5RA	N/A	6.49432	7.68938	6.38885	-7.43924	-5.72524		AURKA	N/A	N/A	N/A	N/A	N/A	-4.05701		PTPRC	-2.5982
E2F2	N/A	N/A	N/A	N/A	N/A	-2.15971		FTL	N/A	N/A	-3.15515	N/A	N/A	N/A		NRP2	-3.97834	-4.33785	-3.06807	-5.74807	4.08853	3.88477		PLXNB1	N/A	N/A	N/A	N/A	N/A	2.68511		IL6R	N/A	-2.23304	N/A	N/A	N/A	N/A		AZI2	3.66647	N/A	N/A	N/A	N/A	N/A		PYCARD	N/A
EAF2	N/A	N/A	N/A	N/A	N/A	-5.61838		GADD45B	N/A	-5.61792	N/A	N/A	N/A	N/A		OSM	N/A	N/A	N/A	-3.08038	N/A	N/A		PLXND1	N/A	N/A	N/A	N/A	-2.04235	N/A		IL7	N/A	N/A	2.53858	N/A	N/A	-2.51762		B3GALNT1	-4.16667	-4.09643	-4.89947	-4.55988	4.695	3.98164		SOCS2	N/A
EGR3	N/A	-4.50011	N/A	N/A	2.90199	3.44623		GAS5	-3.97697	-4.0276	N/A	-3.8243	N/A	4.82914		PARD3	-8.07485	-9.45555	-5.90422	-7.81183	4.88397	8.23874		PRKCQ	N/A	N/A	-3.5953	N/A	N/A	N/A		IRAK3	-2.70536	-3.64363	-2.37776	-3.28582	2.44475	3.2828		B3GAT1	N/A	N/A	4.18743	N/A	N/A	-7.3758		SPAG1	-7.47588
ELK1	N/A	N/A	N/A	N/A	N/A	5.53421		GNLY	3.56529	3.20427	4.17997	3.84868	-4.04356	-3.49561		PDGFA	-8.84511	N/A	N/A	N/A	N/A	N/A		PTGDR	N/A	N/A	N/A	N/A	N/A	-6.20256		IRF8	N/A	-3.22972	-2.08212	-3.49001	2.26867	2.71474		B4GALT6	-3.70742	N/A	N/A	N/A	N/A	2.25993		SUMO3	N/A
EMD	N/A	N/A	N/A	N/A	N/A	3.46212		GPSM1	N/A	N/A	N/A	N/A	N/A	2.46564		PLXNA4	N/A	N/A	N/A	N/A	N/A	2.47723		PTGDR2	N/A	N/A	3.61746	N/A	N/A	N/A		ITGB8	N/A	N/A	N/A	N/A	N/A	3.40388		BAG2	N/A	N/A	-7.91882	N/A	N/A	N/A		TBX21	N/A
EPAS1	2.22046	3.05843	2.11755	2.92673	-2.25375	-3.18688		GRB10	-4.08543	-3.82868	-3.17573	-4.63388	4.44549	2.73649		PLXNB1	N/A	N/A	N/A	N/A	N/A	2.68511		PTPRC	-2.5982	N/A	-2.62882	N/A	N/A	2.14565		ITPKB	N/A	-2.76696	N/A	N/A	N/A	N/A		BATF3	N/A	N/A	N/A	-2.81177	N/A	N/A		TBXA2R	N/A
EPHB6	N/A	-2.31115	N/A	N/A	N/A	N/A		GSTM1	N/A	N/A	N/A	-4.55411	N/A	4.27181		PLXND1	N/A	N/A	N/A	N/A	-2.04235	N/A		RAB13	-2.78718	-3.07662	-3.01685	-3.03604	2.76522	3.15611		JAG1	N/A	N/A	N/A	N/A	N/A	3.22648		BCAT1	N/A	N/A	N/A	-2.11848	N/A	N/A		TLR2	-4.33157
ERBB3	-2.10526	N/A	N/A	N/A	N/A	N/A		GZMB	N/A	2.29011	N/A	N/A	N/A	-3.76378		PRKCQ	N/A	N/A	-3.5953	N/A	N/A	N/A		ROBO1	-6.72965	-10.6804	N/A	N/A	N/A	6.0207		JAG2	-2.21328	N/A	N/A	N/A	N/A	N/A		BCL2L15	N/A	-2.13679	N/A	N/A	N/A	2.09145		TLR3	N/A
ERN1	N/A	N/A	2.32	N/A	-2.05331	N/A		HLA-A	4.87512	5.03618	4.32002	2.7301	-5.56475	-3.85723		PTGDR	N/A	N/A	N/A	N/A	N/A	-6.20256		S100B	N/A	N/A	N/A	N/A	-3.88736	N/A		KDM5D	N/A	N/A	-23.3574	-23.2757	N/A	-24.9129		BCL6B	-8.3939	-8.33363	-6.64142	-9.59657	7.5282	8.29574		TLR7	N/A
F2R	2.20509	2.01177	2.1751	2.39364	N/A	-3.54443		HLA-G	4.19225	N/A	N/A	4.30799	-3.46873	-3.98311		PTGDR2	N/A	N/A	3.61746	N/A	N/A	N/A		SELP	N/A	N/A	3.69076	N/A	-3.80142	N/A		KIT	-4.36145	-6.15514	-3.95035	-2.57392	2.78358	4.3409		BCL7A	N/A	N/A	-2.07674	N/A	N/A	2.14926		TNF	N/A
FBN1	-2.65007	-2.2058	N/A	-2.06918	2.14098	2.21055		HMOX1	N/A	N/A	-21.8758	N/A	N/A	N/A		PTPRC	-2.5982	N/A	-2.62882	N/A	N/A	2.14565		SEMA5A	N/A	N/A	N/A	N/A	N/A	-7.22509		KLRD1	2.20374	2.84071	N/A	2.22061	N/A	-3.6228		BEND4	N/A	N/A	N/A	-2.49507	N/A	2.78526		TNFRSF4	N/A
FCER1G	-6.07292	-5.75287	-4.91668	-5.3498	4.28999	6.10176		HNF1B	N/A	-6.82229	N/A	-4.27232	N/A	4.20772		RAB13	-2.78718	-3.07662	-3.01685	-3.03604	2.76522	3.15611		SERPINF1	N/A	N/A	N/A	N/A	N/A	6.17252		LCP2	-6.87636	N/A	N/A	N/A	N/A	N/A		BEND5	-4.61065	N/A	N/A	N/A	N/A	3.71367		TNFRSF8	N/A
FCGR3A/FCGR3B	5.19913	N/A	6.02333	5.64486	-6.01579	-4.8105		HSF4	N/A	N/A	N/A	N/A	-2.01939	N/A		ROBO1	-6.72965	-10.6804	N/A	N/A	N/A	6.0207		SLAMF8	N/A	N/A	2.4413	2.25113	N/A	-2.84631		LEF1	N/A	-2.27821	N/A	N/A	N/A	2.1492		BFSP1	N/A	N/A	2.00049	2.2155	N/A	-2.4471		TNFSF4	N/A
FGD2	2.62069	2.38057	2.09659	N/A	N/A	-2.39184		HSPA6	N/A	N/A	N/A	N/A	N/A	-3.88934		S100B	N/A	N/A	N/A	N/A	-3.88736	N/A		STX3	-2.01182	-2.2552	N/A	N/A	2.4915	N/A		LIF	-2.61418	-2.36815	-3.41204	-4.59542	2.98337	3.05615		BHLHE41	N/A	N/A	N/A	N/A	-6.29822	N/A		TRAF3IP2	N/A
FGF2	N/A	N/A	N/A	-3.97589	3.91654	N/A		ICOSLG/LOC102723996	N/A	-2.74514	N/A	N/A	N/A	N/A		SELP	N/A	N/A	3.69076	N/A	-3.80142	N/A		SUMO3	N/A	N/A	N/A	N/A	-5.10949	N/A		LILRB1	4.22532	3.42856	4.03712	4.67513	-4.65249	-3.7556		BLK	N/A	N/A	-4.99805	N/A	N/A	N/A		TRIO	-4.01869
FGR	2.65536	3.37413	2.60387	3.64161	-4.40703	-2.46113		IER3	-3.8144	-2.93709	N/A	N/A	N/A	N/A		SEMA5A	N/A	N/A	N/A	N/A	N/A	-7.22509		TLR2	-4.33157	-4.39445	-3.13159	-3.96865	3.17517	4.34072		LTA	N/A	-2.02574	N/A	N/A	N/A	2.32847		BOD1	N/A	N/A	-3.06216	N/A	N/A	N/A		TRPC3	N/A
FOXD2-AS1	N/A	N/A	N/A	N/A	N/A	-2.17505		IFNG	N/A	N/A	N/A	N/A	N/A	-5.80677		SERPINF1	N/A	N/A	N/A	N/A	N/A	6.17252		TNF	N/A	N/A	N/A	N/A	N/A	-6.77131		LTB	N/A	N/A	-2.28254	N/A	N/A	N/A		BOLA1	N/A	N/A	N/A	N/A	N/A	4.08197		TRPM2	N/A
FOXP3	N/A	-4.61792	N/A	N/A	N/A	3.18712		IGFBP2	-8.63989	-8.58071	N/A	-8.40071	N/A	6.4848		SLAMF8	N/A	N/A	2.4413	2.25113	N/A	-2.84631		TNFRSF8	N/A	N/A	N/A	-3.64719	N/A	N/A		LY9	N/A	N/A	2.29868	2.61043	-2.67642	N/A		BRD3OS	3.17148	3.03502	N/A	N/A	N/A	-2.77528		TUBB4A	N/A
FSTL1	N/A	-3.69632	N/A	-4.04068	N/A	3.71786		IGFBP3	N/A	N/A	N/A	N/A	N/A	-6.7563		STX3	-2.01182	-2.2552	N/A	N/A	2.4915	N/A		TRAF3IP2	N/A	N/A	N/A	N/A	N/A	3.88897		MED1	N/A	N/A	-5.70441	-6.02398	N/A	N/A		BSPRY	N/A	N/A	-4.82529	N/A	N/A	N/A		TUBG1	N/A
GADD45B	N/A	-5.61792	N/A	N/A	N/A	N/A		IKZF2	-4.04582	-3.89012	-2.21717	-2.95342	N/A	3.79975		SUMO3	N/A	N/A	N/A	N/A	-5.10949	N/A		TRPM2	N/A	-2.10707	N/A	N/A	N/A	N/A		MERTK	N/A	N/A	N/A	N/A	N/A	2.02084		C17orf97	N/A	N/A	-4.81693	N/A	N/A	N/A		VEGFA	N/A
GAS5	-3.97697	-4.0276	N/A	-3.8243	N/A	4.82914		IL13	N/A	N/A	N/A	-4.16249	N/A	N/A		TLR2	-4.33157	-4.39445	-3.13159	-3.96865	3.17517	4.34072		VEGFA	N/A	N/A	N/A	-3.10552	N/A	N/A		MPZL2	N/A	-2.20756	N/A	N/A	N/A	N/A		C19orf38	-8.31102	N/A	N/A	N/A	N/A	4.74496
GAS7	N/A	-2.30198	N/A	N/A	N/A	N/A		IL17F	N/A	-4.94128	N/A	-6.75353	N/A	N/A		TNF	N/A	N/A	N/A	N/A	N/A	-6.77131		VIPR1	N/A	N/A	N/A	N/A	-2.81649	N/A		MSC	N/A	2.2913	2.46473	N/A	N/A	-3.19758		C5AR2	2.03404	N/A	N/A	N/A	N/A	N/A
GNLY	3.56529	3.20427	4.17997	3.84868	-4.04356	-3.49561		IL18	N/A	N/A	N/A	N/A	3.20684	N/A		TNFRSF8	N/A	N/A	N/A	-3.64719	N/A	N/A		XCL1	N/A	-7.3323	-7.94047	N/A	N/A	N/A		MYBL1	N/A	N/A	N/A	N/A	N/A	-2.33846		C5orf15	N/A	6.05697	N/A	N/A	N/A	N/A
GPAT2	N/A	-2.33767	N/A	N/A	N/A	N/A		IL3	N/A	N/A	6.06844	N/A	N/A	N/A		TRAF3IP2	N/A	N/A	N/A	N/A	N/A	3.88897										MZB1	N/A	2.17475	2.3663	N/A	-2.2067	N/A		C5orf34	N/A	N/A	-21.2331	-21.1802	N/A	N/A
GPS2	N/A	N/A	N/A	N/A	N/A	-2.30867		IL4	N/A	3.04741	2.75324	N/A	N/A	-3.13563		TRPM2	N/A	-2.10707	N/A	N/A	N/A	N/A										NFATC2	N/A	-3.38047	N/A	N/A	N/A	N/A		C8orf82	N/A	N/A	N/A	N/A	3.72732	N/A
GRB10	-4.08543	-3.82868	-3.17573	-4.63388	4.44549	2.73649		IL6R	N/A	-2.23304	N/A	N/A	N/A	N/A		VEGFA	N/A	N/A	N/A	-3.10552	N/A	N/A										NR2F6	N/A	N/A	N/A	N/A	N/A	2.99024		CA2	-3.04091	N/A	N/A	N/A	N/A	2.64488
GRIK5	N/A	-3.68193	N/A	-3.29074	N/A	3.73232		IL7	N/A	N/A	2.53858	N/A	N/A	-2.51762		VIPR1	N/A	N/A	N/A	N/A	-2.81649	N/A										NR4A1	N/A	-4.64895	N/A	N/A	N/A	2.75296		CACNA1I	N/A	N/A	2.41145	N/A	N/A	N/A
GSDMA	-3.89306	N/A	N/A	N/A	N/A	N/A		IRAK3	-2.70536	-3.64363	-2.37776	-3.28582	2.44475	3.2828		XCL1	N/A	-7.3323	-7.94047	N/A	N/A	N/A										NTRK1	-3.5608	-3.70468	-3.38365	-3.09853	2.5062	3.98553		CACNA2D2	N/A	N/A	2.33133	N/A	N/A	N/A
GZMA	N/A	N/A	N/A	N/A	N/A	-2.00379		ITPKB	N/A	-2.76696	N/A	N/A	N/A	N/A																		OSM	N/A	N/A	N/A	-3.08038	N/A	N/A		CADM1	2.61674	3.05576	2.9635	N/A	-2.09423	-3.72004
GZMB	N/A	2.29011	N/A	N/A	N/A	-3.76378		JAG1	N/A	N/A	N/A	N/A	N/A	3.22648																		PIK3AP1	N/A	N/A	N/A	N/A	N/A	-2.12216		CAMKK1	-4.44341	N/A	N/A	N/A	N/A	3.79675
GZMH	3.82497	4.45894	4.23521	3.94381	-3.44268	-5.52893		JAG2	-2.21328	N/A	N/A	N/A	N/A	N/A																		POFUT1	N/A	N/A	N/A	-2.41232	2.03772	N/A		CAMTA1	7.60526	N/A	N/A	7.17738	-7.48462	N/A
H1-0	N/A	N/A	-2.09827	-3.17974	2.29644	N/A		JUP	-4.49508	-5.41037	-3.38868	-4.77835	N/A	5.22111																		PRKCQ	N/A	N/A	-3.5953	N/A	N/A	N/A		CAPN14	N/A	N/A	N/A	N/A	-6.44672	N/A
HIP1R	N/A	N/A	N/A	N/A	4.64292	N/A		KIT	-4.36145	-6.15514	-3.95035	-2.57392	2.78358	4.3409																		PTPRC	-2.5982	N/A	-2.62882	N/A	N/A	2.14565		CAPN3	N/A	N/A	N/A	N/A	-5.48782	N/A
HLA-G	4.19225	N/A	N/A	4.30799	-3.46873	-3.98311		L1CAM	N/A	-3.17712	N/A	N/A	N/A	2.03052																		RPS6	N/A	5.59029	N/A	N/A	N/A	N/A		CARMIL1	N/A	N/A	-3.98523	N/A	N/A	N/A
HNF1B	N/A	-6.82229	N/A	-4.27232	N/A	4.20772		LAPTM4B	-2.25219	-3.70273	-2.34241	-2.53118	2.21948	2.91239																		SELP	N/A	N/A	3.69076	N/A	-3.80142	N/A		CARMIL3	N/A	N/A	N/A	N/A	N/A	-2.56463
HOTAIRM1	N/A	N/A	N/A	7.58776	N/A	N/A		LDOC1	N/A	N/A	2.18322	N/A	N/A	-2.54777																		SH2B3	N/A	-2.34695	N/A	N/A	N/A	N/A		CASZ1	N/A	N/A	N/A	N/A	N/A	-2.15113
HPGD	N/A	-2.00527	-2.02791	N/A	N/A	N/A		LEF1	N/A	-2.27821	N/A	N/A	N/A	2.1492																		SLAMF8	N/A	N/A	2.4413	2.25113	N/A	-2.84631		CAVIN3	N/A	N/A	N/A	N/A	-3.32958	N/A
HPGDS	N/A	N/A	N/A	-2.73201	N/A	2.40665		LGALS3BP	N/A	N/A	-2.64873	-2.09539	N/A	2.13671																		SLC40A1	N/A	N/A	N/A	-9.71898	N/A	N/A		CBX2	-2.13387	-2.17173	-2.23324	-2.63472	N/A	2.91423
HPN	4.14349	4.34166	5.03636	5.24616	-4.41757	-5.22814		LIF	-2.61418	-2.36815	-3.41204	-4.59542	2.98337	3.05615																		SOCS2	N/A	N/A	N/A	-2.25377	N/A	N/A		CCDC103	-3.09941	N/A	N/A	N/A	N/A	2.6245
ICOSLG/LOC102723996	N/A	-2.74514	N/A	N/A	N/A	N/A		LRRK2	N/A	N/A	N/A	-2.21132	N/A	2.05983																		SOX13	N/A	2.09802	2.38812	2.08486	-2.16572	N/A		CCDC106	N/A	N/A	N/A	N/A	N/A	2.20206
ID3	-4.20334	N/A	-8.06922	-5.82371	N/A	5.81521		LTA	N/A	-2.02574	N/A	N/A	N/A	2.32847																		SOX4	-5.21939	-4.8441	-5.3665	-4.6788	N/A	5.9133		CCDC124	N/A	N/A	N/A	-7.18955	N/A	N/A
IER3	-3.8144	-2.93709	N/A	N/A	N/A	N/A		LY9	N/A	N/A	2.29868	2.61043	-2.67642	N/A																		SP3	N/A	N/A	N/A	N/A	N/A	3.74364		CCDC141	N/A	-3.59231	N/A	N/A	N/A	2.37505
IFI27	N/A	N/A	N/A	-5.17004	N/A	N/A		LYZ	N/A	N/A	N/A	-2.70933	N/A	N/A																		ST8SIA1	N/A	N/A	N/A	N/A	N/A	2.4151		CCDC144A	N/A	N/A	N/A	3.51865	N/A	-6.97401
IFIT3	N/A	N/A	N/A	-3.1169	N/A	N/A		MAP3K11	N/A	N/A	N/A	N/A	N/A	-5.41137																		TBX21	N/A	N/A	N/A	N/A	N/A	-2.3176		CCDC150	N/A	N/A	-7.20289	N/A	N/A	N/A
IFNG	N/A	N/A	N/A	N/A	N/A	-5.80677		MAPK12	N/A	N/A	N/A	-2.01327	N/A	N/A																		TCF4	N/A	N/A	N/A	N/A	N/A	2.49097		CCDC50	N/A	N/A	-2.02973	N/A	N/A	N/A
IGFBP3	N/A	N/A	N/A	N/A	N/A	-6.7563		MED1	N/A	N/A	-5.70441	-6.02398	N/A	N/A																		TCF7	N/A	-3.60224	N/A	N/A	N/A	2.73631		CCL20	N/A	-3.02524	N/A	N/A	N/A	N/A
IL12A	N/A	N/A	N/A	N/A	N/A	-7.44796		MERTK	N/A	N/A	N/A	N/A	N/A	2.02084																		TEC	-2.28177	-2.17836	N/A	N/A	N/A	2.30139		CCL22	N/A	N/A	-2.94297	-5.50237	N/A	3.98208
IL13	N/A	N/A	N/A	-4.16249	N/A	N/A		NFATC2	N/A	-3.38047	N/A	N/A	N/A	N/A																		TLR2	-4.33157	-4.39445	-3.13159	-3.96865	3.17517	4.34072		CCL25	N/A	N/A	N/A	-5.66947	N/A	4.27941
IL17RB	N/A	N/A	N/A	-3.61043	N/A	N/A		NR4A1	N/A	-4.64895	N/A	N/A	N/A	2.75296																		TLR3	N/A	N/A	N/A	N/A	N/A	-4.17395		CCL3	N/A	N/A	N/A	N/A	N/A	-3.12239
IL18	N/A	N/A	N/A	N/A	3.20684	N/A		NR4A3	N/A	-2.20895	N/A	N/A	N/A	2.00092																		TLR6	N/A	N/A	-2.71443	N/A	N/A	N/A		CCL4	N/A	N/A	N/A	N/A	N/A	-5.09746
IL23R	N/A	-2.48745	N/A	N/A	N/A	N/A		NRN1	-4.93414	-4.46969	-3.7253	-5.29109	2.93433	5.23442																		TLR7	N/A	N/A	N/A	N/A	N/A	3.1358		CCR1	N/A	N/A	N/A	N/A	N/A	-5.40537
IL4	N/A	3.04741	2.75324	N/A	N/A	-3.13563		NTN4	N/A	N/A	3.36179	N/A	N/A	-4.40179																		TNF	N/A	N/A	N/A	N/A	N/A	-6.77131		CCR5	N/A	N/A	N/A	N/A	N/A	-2.43595
IL5RA	N/A	6.49432	7.68938	6.38885	-7.43924	-5.72524		NTRK1	-3.5608	-3.70468	-3.38365	-3.09853	2.5062	3.98553																		TNFRSF18	N/A	N/A	N/A	-2.6463	N/A	N/A		CCR6	N/A	-2.42324	N/A	N/A	N/A	N/A
IL6R	N/A	-2.23304	N/A	N/A	N/A	N/A		OBSCN	N/A	-2.30346	N/A	N/A	N/A	N/A																		TNFRSF4	N/A	N/A	N/A	-6.46084	N/A	N/A		CCR7	-3.55859	-5.14529	-3.31056	-2.93356	2.08331	4.24551
IL7	N/A	N/A	2.53858	N/A	N/A	-2.51762		OSM	N/A	N/A	N/A	-3.08038	N/A	N/A																		TNFRSF8	N/A	N/A	N/A	-3.64719	N/A	N/A		CCZ1/CCZ1B	N/A	N/A	-6.19979	-5.20376	N/A	N/A
IRAK3	-2.70536	-3.64363	-2.37776	-3.28582	2.44475	3.2828		PDGFA	-8.84511	N/A	N/A	N/A	N/A	N/A																		TNFSF10	N/A	N/A	-6.57255	-7.20551	N/A	N/A		CD160	N/A	N/A	N/A	N/A	N/A	-4.12177
IRF8	N/A	-3.22972	-2.08212	-3.49001	2.26867	2.71474		PHB	N/A	N/A	-2.01667	N/A	N/A	N/A																		TNFSF13B	N/A	-2.1777	N/A	N/A	N/A	N/A		CD200	-3.26618	-3.33773	-3.66544	-3.01841	2.464	3.83385
JAG1	N/A	N/A	N/A	N/A	N/A	3.22648		PLAGL1	N/A	N/A	N/A	-7.09818	N/A	N/A																		TNFSF4	N/A	-9.02681	N/A	N/A	N/A	N/A		CD24	N/A	N/A	N/A	-6.6369	3.29717	4.12226
JAG2	-2.21328	N/A	N/A	N/A	N/A	N/A		PLXNB1	N/A	N/A	N/A	N/A	N/A	2.68511																		TRPM2	N/A	-2.10707	N/A	N/A	N/A	N/A		CD244	N/A	N/A	N/A	N/A	N/A	-2.45009
JUP	-4.49508	-5.41037	-3.38868	-4.77835	N/A	5.22111		PML	N/A	N/A	N/A	N/A	N/A	5.142																		TWIST1	N/A	N/A	N/A	N/A	N/A	2.42343		CD248	-4.25773	-4.55079	N/A	N/A	N/A	3.35144
KANK2	N/A	N/A	-2.506	-2.58713	N/A	2.5369		PPP2R5C	N/A	N/A	N/A	N/A	-2.01523	N/A																		TXK	N/A	-2.41187	N/A	N/A	N/A	N/A		CD300A	2.85365	2.52899	2.58332	3.13747	-2.78859	-2.80172
KCNH2	N/A	N/A	N/A	N/A	N/A	3.95209		PRKCQ	N/A	N/A	-3.5953	N/A	N/A	N/A																		UBD	N/A	N/A	N/A	-3.1786	N/A	N/A		CD38	N/A	N/A	N/A	-2.10027	N/A	N/A
KCNQ1	N/A	-2.49291	N/A	N/A	N/A	N/A		PSMB4	N/A	-5.37905	N/A	N/A	N/A	-5.27697																		VEGFA	N/A	N/A	N/A	-3.10552	N/A	N/A		CD40	N/A	2.50425	N/A	N/A	N/A	N/A
KIT	-4.36145	-6.15514	-3.95035	-2.57392	2.78358	4.3409		PTCH1	N/A	N/A	N/A	N/A	N/A	-2.29628																		XBP1	N/A	N/A	2.19342	N/A	N/A	-2.32707		CD79A	N/A	N/A	N/A	N/A	N/A	2.68675
KLK1	-2.67309	N/A	N/A	-2.66504	N/A	2.1976		PTGDR2	N/A	N/A	3.61746	N/A	N/A	N/A																		XRCC2	N/A	N/A	N/A	-2.18998	N/A	N/A		CD86	N/A	N/A	N/A	N/A	N/A	-3.18492
L1CAM	N/A	-3.17712	N/A	N/A	N/A	2.03052		PTGIS	N/A	N/A	N/A	N/A	2.77116	N/A																		ZBTB16	N/A	N/A	-2.05746	N/A	N/A	N/A		CD93	N/A	-3.77534	N/A	N/A	N/A	2.95759
LAG3	N/A	N/A	N/A	N/A	N/A	-2.10894		PTP4A3	N/A	N/A	-2.31767	N/A	N/A	N/A																										CDC14B	N/A	N/A	N/A	N/A	N/A	-2.85066
LAPTM4B	-2.25219	-3.70273	-2.34241	-2.53118	2.21948	2.91239		PTPRC	-2.5982	N/A	-2.62882	N/A	N/A	2.14565																										CDC42BPB	N/A	-3.42976	N/A	N/A	N/A	N/A
LDOC1	N/A	N/A	2.18322	N/A	N/A	-2.54777		PTPRK	-2.48261	-2.22878	N/A	-2.11494	N/A	2.58507																										CDC45	N/A	N/A	N/A	-2.10343	N/A	N/A
LEF1	N/A	-2.27821	N/A	N/A	N/A	2.1492		PYCARD	N/A	N/A	N/A	N/A	N/A	-5.32752																										CDH23	N/A	N/A	N/A	N/A	-8.19647	N/A
LGALS3BP	N/A	N/A	-2.64873	-2.09539	N/A	2.13671		RASSF8	-4.28233	-5.80107	-4.77033	-4.58474	4.74292	4.78035																										CDHR1	N/A	N/A	7.51759	N/A	N/A	N/A
LIF	-2.61418	-2.36815	-3.41204	-4.59542	2.98337	3.05615		RGS16	-3.58038	-3.32164	-3.36435	-4.39574	3.68017	3.51671																										CDK2AP1	N/A	N/A	-2.58843	N/A	N/A	N/A
LILRB1	4.22532	3.42856	4.03712	4.67513	-4.65249	-3.7556		RGS18	-3.75528	-4.87423	-3.23145	N/A	2.65575	3.08583																										CDKN2B	-2.91405	-3.67084	-3.58187	-3.73125	4.17787	N/A
LRP5	N/A	-2.34515	N/A	N/A	N/A	N/A		RPS6KA2	N/A	N/A	N/A	-3.03549	2.19643	N/A																										CDO1	N/A	N/A	5.45114	N/A	N/A	N/A
LRRK2	N/A	N/A	N/A	-2.21132	N/A	2.05983		S100B	N/A	N/A	N/A	N/A	-3.88736	N/A																										CDR1	N/A	-3.69043	N/A	N/A	N/A	N/A
LTA	N/A	-2.02574	N/A	N/A	N/A	2.32847		S100P	N/A	N/A	N/A	-3.98814	N/A	N/A																										CENPM	N/A	N/A	N/A	-8.09817	N/A	N/A
LZTS1	N/A	-3.49226	-3.7115	-3.31422	3.05874	2.86834		SERPINF1	N/A	N/A	N/A	N/A	N/A	6.17252																										CENPW	N/A	N/A	N/A	N/A	N/A	-4.22201
MAP3K11	N/A	N/A	N/A	N/A	N/A	-5.41137		SET	N/A	N/A	N/A	-5.3713	N/A	N/A																										CEP89	N/A	N/A	N/A	N/A	N/A	-4.27441
MAPK12	N/A	N/A	N/A	-2.01327	N/A	N/A		SLC40A1	N/A	N/A	N/A	-9.71898	N/A	N/A																										CFH	10.4885	N/A	9.98792	9.50849	-9.02512	-10.2479
MARVELD1	N/A	N/A	N/A	-2.47329	N/A	N/A		SMAD1	N/A	-3.20394	N/A	-3.58059	N/A	2.38304																										CH25H	N/A	N/A	4.15727	N/A	N/A	N/A
MED1	N/A	N/A	-5.70441	-6.02398	N/A	N/A		SNCA	N/A	N/A	N/A	-6.35385	4.28179	3.76981																										CHDH	N/A	N/A	N/A	-2.83748	N/A	N/A
MERTK	N/A	N/A	N/A	N/A	N/A	2.02084		SOCS2	N/A	N/A	N/A	-2.25377	N/A	N/A																										CHKA	N/A	-2.23363	-2.03302	-2.13514	N/A	2.30015
MLF1	N/A	N/A	N/A	N/A	N/A	-3.14266		SOX4	-5.21939	-4.8441	-5.3665	-4.6788	N/A	5.9133																										CHN2	N/A	N/A	N/A	N/A	N/A	-2.30777
MOB3B	-6.39006	N/A	N/A	N/A	3.31007	3.66279		STX3	-2.01182	-2.2552	N/A	N/A	2.4915	N/A																										CHRNA6	-3.34233	-4.21716	N/A	-3.94004	N/A	3.56859
MYBL1	N/A	N/A	N/A	N/A	N/A	-2.33846		STX8	N/A	N/A	N/A	N/A	4.79016	N/A																										CLC	N/A	N/A	N/A	-7.17655	N/A	N/A
MYH10	-3.01357	-4.20796	-3.67788	-3.44082	3.29472	3.71721		STYK1	10.0879	9.28163	N/A	8.3916	-8.27226	-10.4491																										CLCF1	N/A	N/A	N/A	N/A	N/A	2.58493
MZB1	N/A	2.17475	2.3663	N/A	-2.2067	N/A		SYNM	N/A	2.88155	N/A	2.7778	N/A	-2.5556																										CLEC2D	N/A	N/A	-6.71471	-6.99032	N/A	N/A
NDN	-3.14361	-3.14481	N/A	-3.84086	N/A	3.43016		TBX21	N/A	N/A	N/A	N/A	N/A	-2.3176																										CLIC4	N/A	N/A	N/A	-2.27615	N/A	N/A
NFATC2	N/A	-3.38047	N/A	N/A	N/A	N/A		TCF7	N/A	-3.60224	N/A	N/A	N/A	2.73631																										CLIP3	N/A	-2.72531	N/A	N/A	N/A	2.31348
NLE1	N/A	N/A	N/A	N/A	N/A	4.38588		TEC	-2.28177	-2.17836	N/A	N/A	N/A	2.30139																										CLNK	N/A	-4.38232	N/A	-4.78657	N/A	4.65393
NR3C2	N/A	N/A	N/A	N/A	N/A	-2.5486		TIMP2	N/A	-2.96558	N/A	N/A	N/A	2.07911																										CLU	N/A	N/A	N/A	N/A	N/A	-5.72751
NR4A1	N/A	-4.64895	N/A	N/A	N/A	2.75296		TLR2	-4.33157	-4.39445	-3.13159	-3.96865	3.17517	4.34072																										CLYBL	N/A	N/A	N/A	N/A	N/A	3.90084
NR4A3	N/A	-2.20895	N/A	N/A	N/A	2.00092		TLR3	N/A	N/A	N/A	N/A	N/A	-4.17395																										CMC1	N/A	N/A	N/A	2.28577	N/A	N/A
NSG1	N/A	N/A	N/A	N/A	N/A	-2.39468		TNF	N/A	N/A	N/A	N/A	N/A	-6.77131																										CMTM8	N/A	N/A	N/A	-2.36812	N/A	N/A
NTN4	N/A	N/A	3.36179	N/A	N/A	-4.40179		TNFRSF10A	N/A	-2.19262	N/A	N/A	N/A	N/A																										CNN3	-3.97868	-3.69869	-2.72553	-4.22842	2.09543	4.25336
NTRK1	-3.5608	-3.70468	-3.38365	-3.09853	2.5062	3.98553		TNFRSF18	N/A	N/A	N/A	-2.6463	N/A	N/A																										CNNM4	N/A	N/A	N/A	-4.01158	N/A	N/A
NUGGC	N/A	N/A	N/A	N/A	-2.33476	-6.9077		TNFRSF4	N/A	N/A	N/A	-6.46084	N/A	N/A																										CNR2	-3.20365	N/A	N/A	N/A	N/A	2.38353
OAS3	N/A	N/A	N/A	-2.3082	N/A	N/A		TNFRSF8	N/A	N/A	N/A	-3.64719	N/A	N/A																										CNTLN	-4.54341	-4.74416	-4.10061	-3.61279	2.70362	4.92489
OBSCN	N/A	-2.30346	N/A	N/A	N/A	N/A		TNFSF10	N/A	N/A	-6.57255	-7.20551	N/A	N/A																										COBLL1	N/A	N/A	3.72633	N/A	-6.12484	N/A
OSBP2	7.99003	7.46793	8.42751	7.65561	-8.04234	-7.82253		TNFSF13B	N/A	-2.1777	N/A	N/A	N/A	N/A																										COCH	-2.29219	N/A	N/A	-3.0457	2.25468	N/A
OSM	N/A	N/A	N/A	-3.08038	N/A	N/A		TRAF3IP2	N/A	N/A	N/A	N/A	N/A	3.88897																										COL5A3	N/A	N/A	N/A	N/A	N/A	-7.15236
PARD3	-8.07485	-9.45555	-5.90422	-7.81183	4.88397	8.23874		TRIB3	N/A	N/A	N/A	N/A	N/A	-4.01691																										COL6A1	N/A	-12.5664	N/A	N/A	N/A	N/A
PAWR	N/A	N/A	N/A	N/A	N/A	2.84124		TRPM2	N/A	-2.10707	N/A	N/A	N/A	N/A																										COL6A2	N/A	-7.21935	N/A	N/A	N/A	N/A
PCLAF	N/A	N/A	N/A	-7.79218	N/A	N/A		TUBB4A	N/A	N/A	N/A	N/A	-2.24727	N/A																										COL9A2	N/A	N/A	N/A	-2.03586	N/A	2.0976
PDLIM4	N/A	N/A	N/A	-6.60508	N/A	3.12149		TWIST1	N/A	N/A	N/A	N/A	N/A	2.42343																										COLGALT2	N/A	2.11124	N/A	2.16976	N/A	-2.34583
PERP	N/A	N/A	N/A	N/A	N/A	-2.05014		TWISTNB	N/A	N/A	N/A	N/A	N/A	-6.21359																										COLQ	N/A	-2.71206	-2.90611	-3.16889	2.3298	2.54554
PHGDH	N/A	N/A	-2.21748	-2.37201	2.0403	N/A		UBD	N/A	N/A	N/A	-3.1786	N/A	N/A																										CORO6	N/A	N/A	2.0623	N/A	N/A	N/A
PIK3AP1	N/A	N/A	N/A	N/A	N/A	-2.12216		UBQLNL	N/A	-2.55148	N/A	N/A	N/A	N/A																										CPA5	-6.79195	N/A	N/A	N/A	N/A	N/A
PLAGL1	N/A	N/A	N/A	-7.09818	N/A	N/A		VCL	N/A	N/A	N/A	N/A	N/A	-2.07404																										CPEB3	N/A	N/A	N/A	N/A	N/A	-4.86987
PLXNA4	N/A	N/A	N/A	N/A	N/A	2.47723		VEGFA	N/A	N/A	N/A	-3.10552	N/A	N/A																										CPT1A	N/A	N/A	-2.43553	N/A	N/A	N/A
PML	N/A	N/A	N/A	N/A	N/A	5.142		XBP1	N/A	N/A	2.19342	N/A	N/A	-2.32707																										CPT1C	N/A	-6.4836	N/A	N/A	N/A	N/A
PPARGC1B	N/A	N/A	N/A	-2.41585	N/A	N/A		XIST	-26.0799	N/A	N/A	N/A	-26.8209	N/A																										CREB3L3	N/A	N/A	-7.73318	N/A	N/A	4.67124
PPP2R5C	N/A	N/A	N/A	N/A	-2.01523	N/A		XRCC2	N/A	N/A	N/A	-2.18998	N/A	N/A																										CRISPLD1	-7.03268	-5.96708	-8.30861	-6.76379	4.26683	7.79707
PTCH1	N/A	N/A	N/A	N/A	N/A	-2.29628		ZBTB16	N/A	N/A	-2.05746	N/A	N/A	N/A																										CSF2	N/A	N/A	2.01162	N/A	N/A	N/A
PTGER2	N/A	N/A	N/A	3.40006	N/A	N/A																																		CSF2RB	-2.42218	N/A	N/A	-2.25053	N/A	N/A
PTGIS	N/A	N/A	N/A	N/A	2.77116	N/A																																		CST3	N/A	N/A	N/A	-3.56966	N/A	2.52599
PTPRC	-2.5982	N/A	-2.62882	N/A	N/A	2.14565																																		CST7	2.19312	2.09084	2.29971	2.5608	N/A	-2.96705
PYCARD	N/A	N/A	N/A	N/A	N/A	-5.32752																																		CTBP1	N/A	N/A	N/A	-6.5774	N/A	N/A
RCAN2	8.02926	9.304	10.4235	8.82251	-9.51862	-9.29881																																		CTDSPL	N/A	N/A	N/A	-2.79016	N/A	N/A
RPS6	N/A	5.59029	N/A	N/A	N/A	N/A																																		CTHRC1	N/A	N/A	N/A	2.05368	N/A	N/A
RPS6KA2	N/A	N/A	N/A	-3.03549	2.19643	N/A																																		CTSL	-4.6316	-3.57386	-3.83021	-2.89021	3.6134	3.62616
S100B	N/A	N/A	N/A	N/A	-3.88736	N/A																																		CTTNBP2NL	N/A	N/A	-3.32657	N/A	N/A	2.72156
SELENON	N/A	-2.66899	N/A	N/A	N/A	N/A																																		CX3CR1	6.39452	5.98617	6.95801	5.42668	-5.37644	-8.92125
SERPINE2	-3.3074	-3.92743	-2.2269	-2.5783	2.17742	3.3418																																		CXCR2	-7.42211	N/A	N/A	N/A	N/A	N/A
SERPINF1	N/A	N/A	N/A	N/A	N/A	6.17252																																		CXCR6	3.24433	2.46681	2.94908	3.22863	-3.35149	-2.72447
SET	N/A	N/A	N/A	-5.3713	N/A	N/A																																		CXorf56	N/A	-3.34563	N/A	N/A	N/A	N/A
SGPP2	N/A	-2.21717	N/A	N/A	N/A	N/A																																		CXXC5	-2.85092	-2.97182	-3.28703	N/A	N/A	3.48339
SIK1/SIK1B	N/A	N/A	N/A	N/A	N/A	2.37195																																		CYB561	N/A	N/A	N/A	N/A	N/A	-2.48883
SIX4	-3.59945	N/A	N/A	N/A	2.23226	N/A																																		CYP1A1	N/A	N/A	N/A	N/A	N/A	2.15986
SLC40A1	N/A	N/A	N/A	-9.71898	N/A	N/A																																		CYP1B1	N/A	N/A	N/A	-2.83333	N/A	N/A
SMAD1	N/A	-3.20394	N/A	-3.58059	N/A	2.38304																																		CYP2D6	N/A	N/A	N/A	-2.66421	N/A	N/A
SMOX	N/A	-2.62932	N/A	N/A	N/A	N/A																																		CYRIA	2.08582	3.26712	N/A	N/A	-2.30107	-2.39706
SMPD3	-2.60656	-3.30781	-3.07626	-4.15898	2.37419	3.68863																																		CYS1	N/A	N/A	-3.9212	N/A	N/A	2.76772
SNCA	N/A	N/A	N/A	-6.35385	4.28179	3.76981																																		CYSLTR1	N/A	-2.71504	N/A	N/A	N/A	2.19556
SOCS2	N/A	N/A	N/A	-2.25377	N/A	N/A																																		DACT3	-3.87073	-6.97853	N/A	-3.61746	2.94264	3.8972
SORT1	N/A	N/A	-2.07482	-2.38506	2.25343	N/A																																		DAPK1	N/A	N/A	N/A	N/A	N/A	2.24798
SOX4	-5.21939	-4.8441	-5.3665	-4.6788	N/A	5.9133																																		DAPK2	N/A	2.18044	N/A	2.28656	N/A	-2.27447
SPECC1	N/A	N/A	N/A	N/A	N/A	-2.14346																																		DBN1	-7.21584	N/A	-6.73111	N/A	N/A	N/A
SPINT2	-3.3774	-3.64644	N/A	-3.26971	N/A	3.22351																																		DBNDD2	N/A	N/A	N/A	-2.27441	N/A	N/A
ST8SIA1	N/A	N/A	N/A	N/A	N/A	2.4151																																		DCBLD1	N/A	N/A	N/A	N/A	N/A	-2.58925
STRADB	N/A	-4.19184	N/A	N/A	N/A	N/A																																		DCHS1	N/A	N/A	N/A	N/A	N/A	2.48131
STX8	N/A	N/A	N/A	N/A	4.79016	N/A																																		DDI1	N/A	N/A	3.46774	N/A	-3.13288	N/A
SUMO3	N/A	N/A	N/A	N/A	-5.10949	N/A																																		DDIT4L	N/A	2.34539	N/A	2.38511	-3.17953	N/A
TBX20	N/A	N/A	N/A	N/A	N/A	-6.58271																																		DDR1	N/A	-2.33178	N/A	N/A	N/A	N/A
TBXA2R	N/A	N/A	N/A	N/A	N/A	2.16745																																		DDX3Y	N/A	N/A	-24.2417	-24.1689	N/A	-25.1774
TCF4	N/A	N/A	N/A	N/A	N/A	2.49097																																		DDX46	N/A	N/A	N/A	N/A	3.12665	N/A
TCF7	N/A	-3.60224	N/A	N/A	N/A	2.73631																																		DENND5A	-2.60663	-2.66506	N/A	-2.44819	2.06968	2.48964
TEC	-2.28177	-2.17836	N/A	N/A	N/A	2.30139																																		DEPDC7	N/A	2.82888	N/A	N/A	N/A	N/A
TGFBR3	N/A	N/A	N/A	2.01339	N/A	N/A																																		DEPP1	N/A	-7.13005	N/A	N/A	N/A	4.5007
TIMP2	N/A	-2.96558	N/A	N/A	N/A	2.07911																																		DGAT2	N/A	N/A	N/A	N/A	N/A	2.09949
TLR2	-4.33157	-4.39445	-3.13159	-3.96865	3.17517	4.34072																																		DGCR6/LOC102724770	N/A	-3.31782	N/A	N/A	N/A	N/A
TLR3	N/A	N/A	N/A	N/A	N/A	-4.17395																																		DGKZ	N/A	-2.07312	N/A	N/A	N/A	N/A
TLR7	N/A	N/A	N/A	N/A	N/A	3.1358																																		DHRS3	-2.26506	N/A	-2.49745	N/A	N/A	2.15677
TMTC4	-8.43276	N/A	N/A	N/A	N/A	N/A																																		DHX32	N/A	-8.24986	N/A	N/A	N/A	N/A
TNF	N/A	N/A	N/A	N/A	N/A	-6.77131																																		DHX57	N/A	N/A	N/A	-8.45997	N/A	N/A
TNFRSF10A	N/A	-2.19262	N/A	N/A	N/A	N/A																																		DIABLO	N/A	N/A	N/A	N/A	N/A	-3.10992
TNFRSF10D	N/A	-2.20559	N/A	N/A	N/A	N/A																																		DLG4	-6.02642	N/A	N/A	N/A	N/A	N/A
TNFRSF18	N/A	N/A	N/A	-2.6463	N/A	N/A																																		DLL1	N/A	N/A	-6.39284	N/A	N/A	4.65616
TNFRSF4	N/A	N/A	N/A	-6.46084	N/A	N/A																																		DMPK	-4.42816	N/A	N/A	N/A	N/A	4.19239
TNFRSF8	N/A	N/A	N/A	-3.64719	N/A	N/A																																		DNAH6	N/A	N/A	N/A	N/A	N/A	5.96458
TNFSF10	N/A	N/A	-6.57255	-7.20551	N/A	N/A																																		DNAJC12	N/A	N/A	-2.9446	N/A	N/A	N/A
TNFSF13B	N/A	-2.1777	N/A	N/A	N/A	N/A																																		DNAJC5B	-7.52554	N/A	N/A	-7.28649	N/A	4.57652
TRAF3IP2	N/A	N/A	N/A	N/A	N/A	3.88897																																		DOCK1	N/A	N/A	N/A	N/A	5.19564	7.03541
TRIAP1	N/A	N/A	N/A	N/A	N/A	5.28882																																		DOCK3	N/A	N/A	N/A	N/A	N/A	-2.01658
TRIB3	N/A	N/A	N/A	N/A	N/A	-4.01691																																		DOCK8	N/A	N/A	N/A	N/A	N/A	-2.7661
TRIO	-4.01869	-4.3899	-4.11403	-3.66602	N/A	4.87759																																		DPY19L1	N/A	N/A	N/A	N/A	-8.2795	N/A
TRPM2	N/A	-2.10707	N/A	N/A	N/A	N/A																																		DPYSL4	N/A	-7.7183	N/A	N/A	N/A	N/A
TTN	N/A	-3.26563	N/A	N/A	N/A	2.41507																																		DSG2	N/A	-6.40411	N/A	-6.22715	N/A	4.68772
TWIST1	N/A	N/A	N/A	N/A	N/A	2.42343																																		DST	-2.56822	-2.98481	-2.45346	-2.81491	3.19574	N/A
TXK	N/A	-2.41187	N/A	N/A	N/A	N/A																																		DTHD1	3.37037	3.13012	2.61853	3.50818	-3.00515	-3.42446
UBD	N/A	N/A	N/A	-3.1786	N/A	N/A																																		DUSP22	N/A	N/A	N/A	N/A	-6.4355	N/A
USP17L2 (includes others)	N/A	-7.16825	N/A	N/A	N/A	N/A																																		DUSP5	N/A	N/A	N/A	N/A	N/A	-3.15176
VASH1	N/A	-2.12757	N/A	N/A	N/A	N/A																																		E2F2	N/A	N/A	N/A	N/A	N/A	-2.15971
VCL	N/A	N/A	N/A	N/A	N/A	-2.07404																																		EAF2	N/A	N/A	N/A	N/A	N/A	-5.61838
VEGFA	N/A	N/A	N/A	-3.10552	N/A	N/A																																		EBI3	N/A	N/A	N/A	-2.11132	N/A	N/A
VIPR1	N/A	N/A	N/A	N/A	-2.81649	N/A																																		EDN3	N/A	N/A	3.92327	N/A	N/A	N/A
XBP1	N/A	N/A	2.19342	N/A	N/A	-2.32707																																		EFCAB13	-9.45633	N/A	N/A	N/A	N/A	N/A
XCL1	N/A	-7.3323	-7.94047	N/A	N/A	N/A																																		EGFL6	N/A	N/A	N/A	-4.00522	3.41439	N/A
XRCC2	N/A	N/A	N/A	-2.18998	N/A	N/A																																		EGR3	N/A	-4.50011	N/A	N/A	2.90199	3.44623
ZPR1	N/A	-2.29942	N/A	N/A	N/A	N/A																																		ELK1	N/A	N/A	N/A	N/A	N/A	5.53421
																																								EMD	N/A	N/A	N/A	N/A	N/A	3.46212
																																								EMID1	N/A	-3.96798	N/A	N/A	N/A	N/A
																																								EML5	N/A	N/A	N/A	N/A	N/A	-2.41334
																																								ENPP1	N/A	3.35066	N/A	N/A	N/A	-3.34168
																																								EPAS1	2.22046	3.05843	2.11755	2.92673	-2.25375	-3.18688
																																								EPB41L2	N/A	N/A	-3.16561	N/A	N/A	N/A
																																								EPB41L3	-3.77012	-3.38659	N/A	N/A	2.95586	2.74799
																																								EPB41L4A	N/A	N/A	N/A	N/A	N/A	-3.70209
																																								EPDR1	2.02899	N/A	N/A	N/A	N/A	N/A
																																								EPHB6	N/A	-2.31115	N/A	N/A	N/A	N/A
																																								EPHX4	N/A	N/A	3.16798	N/A	N/A	-3.36998
																																								EPS8L1	N/A	N/A	2.61456	N/A	N/A	N/A
																																								ERBB3	-2.10526	N/A	N/A	N/A	N/A	N/A
																																								ERN1	N/A	N/A	2.32	N/A	-2.05331	N/A
																																								ESM1	N/A	N/A	N/A	3.37841	N/A	-2.55885
																																								EXOSC3	N/A	-2.07983	N/A	N/A	N/A	N/A
																																								F2R	2.20509	2.01177	2.1751	2.39364	N/A	-3.54443
																																								FADS1	N/A	2.53193	3.02733	N/A	-4.06394	N/A
																																								FADS2	N/A	2.85957	N/A	N/A	-3.82667	N/A
																																								FAM120AOS	N/A	N/A	N/A	N/A	N/A	2.28289
																																								FAM171A1	N/A	-2.38165	N/A	N/A	N/A	N/A
																																								FAM178B	N/A	N/A	N/A	N/A	-2.27733	N/A
																																								FAM200A	N/A	N/A	N/A	N/A	N/A	3.71798
																																								FAM209B	N/A	N/A	-2.67433	N/A	N/A	N/A
																																								FAM30A	N/A	N/A	N/A	N/A	N/A	2.40369
																																								FAM76A	N/A	5.46647	6.28273	6.42917	-5.45764	-6.02908
																																								FASTKD3	N/A	N/A	N/A	-7.72377	N/A	-6.7443
																																								FBN1	-2.65007	-2.2058	N/A	-2.06918	2.14098	2.21055
																																								FBP1	N/A	N/A	N/A	N/A	N/A	2.66829
																																								FBXL16	N/A	N/A	N/A	2.30451	N/A	N/A
																																								FBXO2	N/A	N/A	N/A	2.69878	N/A	-2.85176
																																								FBXO27	N/A	N/A	N/A	N/A	N/A	3.87507
																																								FBXO6	N/A	3.62259	N/A	N/A	N/A	N/A
																																								FCER1G	-6.07292	-5.75287	-4.91668	-5.3498	4.28999	6.10176
																																								FCGBP	N/A	-3.72572	N/A	N/A	N/A	2.77731
																																								FCGR3A/FCGR3B	5.19913	N/A	6.02333	5.64486	-6.01579	-4.8105
																																								FCRL5	N/A	N/A	3.89377	N/A	N/A	N/A
																																								FCRL6	N/A	N/A	3.88901	N/A	-2.68605	-2.55371
																																								FGD2	2.62069	2.38057	2.09659	N/A	N/A	-2.39184
																																								FGF2	N/A	N/A	N/A	-3.97589	3.91654	N/A
																																								FGFBP2	4.88009	4.43712	5.17061	4.72042	-5.42506	-4.40182
																																								FGR	2.65536	3.37413	2.60387	3.64161	-4.40703	-2.46113
																																								FKBP11	N/A	2.05194	N/A	N/A	N/A	N/A
																																								FLT4	N/A	N/A	-2.12945	N/A	N/A	N/A
																																								FMN1	N/A	-6.81597	N/A	N/A	N/A	N/A
																																								FOXD2-AS1	N/A	N/A	N/A	N/A	N/A	-2.17505
																																								FOXD4	N/A	N/A	2.80449	N/A	N/A	N/A
																																								FOXE1	N/A	N/A	3.467	N/A	N/A	N/A
																																								FOXE3	N/A	N/A	3.58451	N/A	N/A	N/A
																																								FOXP3	N/A	-4.61792	N/A	N/A	N/A	3.18712
																																								FOXRED2	N/A	N/A	N/A	-2.29448	N/A	N/A
																																								FRMD4B	N/A	N/A	N/A	N/A	N/A	-2.2273
																																								FSCN1	-3.29504	-4.02855	-2.30517	-3.047	2.33756	3.51491
																																								FSD1	N/A	N/A	N/A	-9.18915	N/A	N/A
																																								FSTL1	N/A	-3.69632	N/A	-4.04068	N/A	3.71786
																																								FTL	N/A	N/A	-3.15515	N/A	N/A	N/A
																																								GADD45B	N/A	-5.61792	N/A	N/A	N/A	N/A
																																								GAL3ST4	N/A	-9.09754	N/A	N/A	N/A	N/A
																																								GAS5	-3.97697	-4.0276	N/A	-3.8243	N/A	4.82914
																																								GAS7	N/A	-2.30198	N/A	N/A	N/A	N/A
																																								GAS8	N/A	N/A	N/A	N/A	N/A	2.11036
																																								GBP3	5.01908	N/A	N/A	N/A	N/A	N/A
																																								GCA	-6.81359	N/A	N/A	N/A	N/A	N/A
																																								GCC1	-6.95834	N/A	N/A	N/A	N/A	N/A
																																								GCNT2	N/A	-2.71028	-2.25018	N/A	N/A	2.39065
																																								GFOD1	N/A	N/A	N/A	N/A	N/A	-5.72178
																																								GLB1L2	N/A	N/A	2.2666	N/A	N/A	-3.73398
																																								GLDC	N/A	N/A	N/A	N/A	N/A	-3.58943
																																								GLT1D1	N/A	N/A	N/A	-5.10089	N/A	3.60518
																																								GMPR	N/A	N/A	-5.21259	-5.08071	3.37256	N/A
																																								GNAI1	-8.34372	-8.28446	-8.18006	-8.10454	7.79591	8.56306
																																								GNB4	N/A	N/A	-4.67193	N/A	N/A	N/A
																																								GNG4	N/A	-5.95104	N/A	-4.35695	N/A	4.69227
																																								GNG8	-6.49872	-9.48123	-5.46069	-5.92457	4.75149	7.00907
																																								GNLY	3.56529	3.20427	4.17997	3.84868	-4.04356	-3.49561
																																								GOLM1	N/A	N/A	N/A	N/A	N/A	-2.26503
																																								GOLPH3L	-5.32851	N/A	N/A	N/A	N/A	N/A
																																								GPA33	-3.66416	-4.8613	-3.41635	N/A	N/A	4.3278
																																								GPAT2	N/A	-2.33767	N/A	N/A	N/A	N/A
																																								GPAT3	N/A	N/A	N/A	N/A	N/A	-2.88535
																																								GPC2	N/A	N/A	N/A	N/A	N/A	2.83108
																																								GPHN	N/A	N/A	-8.67011	N/A	N/A	N/A
																																								GPN2	N/A	N/A	N/A	N/A	N/A	-3.78337
																																								GPR119	N/A	N/A	5.09033	N/A	N/A	N/A
																																								GPR141	3.69777	3.98948	5.91966	4.64946	-4.22846	-6.10232
																																								GPR15	2.07419	N/A	N/A	N/A	N/A	N/A
																																								GPR25	N/A	-3.89678	N/A	N/A	N/A	N/A
																																								GPR27	2.12012	2.03909	2.43584	2.08991	N/A	-2.99757
																																								GPR45	N/A	N/A	2.26815	N/A	N/A	N/A
																																								GPR62	N/A	N/A	3.12687	N/A	N/A	N/A
																																								GPS2	N/A	N/A	N/A	N/A	N/A	-2.30867
																																								GPSM1	N/A	N/A	N/A	N/A	N/A	2.46564
																																								GPT2	N/A	N/A	-3.2515	N/A	2.21031	N/A
																																								GRAMD1C	N/A	3.10405	N/A	N/A	N/A	N/A
																																								GRB10	-4.08543	-3.82868	-3.17573	-4.63388	4.44549	2.73649
																																								GRIK5	N/A	-3.68193	N/A	-3.29074	N/A	3.73232
																																								GRIN3B	N/A	N/A	2.44293	N/A	N/A	N/A
																																								GSDMA	-3.89306	N/A	N/A	N/A	N/A	N/A
																																								GSDME	-5.37356	-6.30836	-3.61948	-4.59407	5.07725	4.09683
																																								GSTM1	N/A	N/A	N/A	-4.55411	N/A	4.27181
																																								GSTM2	N/A	N/A	N/A	N/A	N/A	2.69789
																																								GSTM3	-4.58504	N/A	N/A	N/A	N/A	N/A
																																								GTSF1L	N/A	-5.55837	N/A	N/A	N/A	3.42133
																																								GUCY1B1	-5.71125	-6.23777	-5.52379	-8.50201	5.19856	6.77461
																																								GYPE	N/A	N/A	N/A	N/A	-3.25299	N/A
																																								GZMA	N/A	N/A	N/A	N/A	N/A	-2.00379
																																								GZMB	N/A	2.29011	N/A	N/A	N/A	-3.76378
																																								GZMH	3.82497	4.45894	4.23521	3.94381	-3.44268	-5.52893
																																								GZMK	N/A	N/A	N/A	2.19201	N/A	N/A
																																								H1-0	N/A	N/A	-2.09827	-3.17974	2.29644	N/A
																																								HACD1	N/A	N/A	N/A	-2.90294	N/A	N/A
																																								HAUS4	N/A	N/A	N/A	N/A	6.38625	N/A
																																								HAUS6	N/A	N/A	N/A	N/A	N/A	-10.1401
																																								HCAR1	-3.37588	-3.69129	N/A	-2.59829	2.71648	2.42957
																																								HDX	N/A	N/A	-2.47409	N/A	N/A	N/A
																																								HEMGN	N/A	2.63221	N/A	N/A	N/A	N/A
																																								HIP1R	N/A	N/A	N/A	N/A	4.64292	N/A
																																								HLA-A	4.87512	5.03618	4.32002	2.7301	-5.56475	-3.85723
																																								HLA-B	N/A	N/A	-6.75774	N/A	N/A	N/A
																																								HLA-C	N/A	N/A	-4.95688	N/A	-5.69529	N/A
																																								HLA-DPA1	N/A	N/A	N/A	N/A	N/A	-2.31186
																																								HLA-DPB1	N/A	N/A	N/A	N/A	N/A	-2.12631
																																								HLA-DRA	N/A	N/A	N/A	N/A	N/A	-7.64161
																																								HLA-G	4.19225	N/A	N/A	4.30799	-3.46873	-3.98311
																																								HLF	N/A	-3.62902	N/A	N/A	N/A	N/A
																																								HMHB1	N/A	-5.88581	-4.86741	-4.75175	4.02524	4.73278
																																								HMOX1	N/A	N/A	-21.8758	N/A	N/A	N/A
																																								HNF1B	N/A	-6.82229	N/A	-4.27232	N/A	4.20772
																																								HNRNPL	N/A	N/A	N/A	2.20391	N/A	N/A
																																								HOOK1	N/A	N/A	N/A	-7.7545	N/A	3.26594
																																								HOTAIRM1	N/A	N/A	N/A	7.58776	N/A	N/A
																																								HOXB7	N/A	N/A	N/A	N/A	N/A	-2.93794
																																								HPGD	N/A	-2.00527	-2.02791	N/A	N/A	N/A
																																								HPGDS	N/A	N/A	N/A	-2.73201	N/A	2.40665
																																								HPN	4.14349	4.34166	5.03636	5.24616	-4.41757	-5.22814
																																								HRH4	N/A	N/A	N/A	N/A	-8.78653	N/A
																																								HS3ST3A1	N/A	N/A	N/A	N/A	N/A	2.11819
																																								HS3ST3B1	N/A	-7.71155	N/A	N/A	N/A	N/A
																																								HSF4	N/A	N/A	N/A	N/A	-2.01939	N/A
																																								HSPA4L	-6.8007	N/A	N/A	N/A	4.81062	3.30522
																																								HSPA6	N/A	N/A	N/A	N/A	N/A	-3.88934
																																								ICA1	N/A	N/A	-3.16922	N/A	N/A	2.03646
																																								ICOSLG/LOC102723996	N/A	-2.74514	N/A	N/A	N/A	N/A
																																								ID3	-4.20334	N/A	-8.06922	-5.82371	N/A	5.81521
																																								IER3	-3.8144	-2.93709	N/A	N/A	N/A	N/A
																																								IFI27	N/A	N/A	N/A	-5.17004	N/A	N/A
																																								IFI30	N/A	N/A	N/A	N/A	N/A	-2.08883
																																								IFIT1	N/A	N/A	-2.85722	N/A	N/A	N/A
																																								IFIT3	N/A	N/A	N/A	-3.1169	N/A	N/A
																																								IFNG	N/A	N/A	N/A	N/A	N/A	-5.80677
																																								IFNGR2	N/A	N/A	N/A	N/A	N/A	3.27543
																																								IFTAP	N/A	N/A	-2.18398	N/A	N/A	2.02772
																																								IGFBP2	-8.63989	-8.58071	N/A	-8.40071	N/A	6.4848
																																								IGFBP3	N/A	N/A	N/A	N/A	N/A	-6.7563
																																								IGLL1/IGLL5	10.1463	10.5192	9.91921	9.41097	-11.1409	-9.37996
																																								IGSF8	N/A	N/A	N/A	N/A	-3.73105	N/A
																																								IKZF2	-4.04582	-3.89012	-2.21717	-2.95342	N/A	3.79975
																																								IL12A	N/A	N/A	N/A	N/A	N/A	-7.44796
																																								IL13	N/A	N/A	N/A	-4.16249	N/A	N/A
																																								IL17F	N/A	-4.94128	N/A	-6.75353	N/A	N/A
																																								IL17RB	N/A	N/A	N/A	-3.61043	N/A	N/A
																																								IL18	N/A	N/A	N/A	N/A	3.20684	N/A
																																								IL23R	N/A	-2.48745	N/A	N/A	N/A	N/A
																																								IL3	N/A	N/A	6.06844	N/A	N/A	N/A
																																								IL36A	-8.29498	-6.7942	N/A	N/A	N/A	5.67088
																																								IL4	N/A	3.04741	2.75324	N/A	N/A	-3.13563
																																								IL4I1	N/A	-3.60669	N/A	N/A	N/A	2.21392
																																								IL5RA	N/A	6.49432	7.68938	6.38885	-7.43924	-5.72524
																																								IL6R	N/A	-2.23304	N/A	N/A	N/A	N/A
																																								IL7	N/A	N/A	2.53858	N/A	N/A	-2.51762
																																								ILDR1	N/A	N/A	N/A	N/A	N/A	-2.42114
																																								INAVA	N/A	N/A	N/A	N/A	N/A	3.08937
																																								INTS3	N/A	N/A	N/A	N/A	-5.83218	N/A
																																								IPO9	N/A	N/A	-2.0767	N/A	N/A	N/A
																																								IQSEC3	N/A	N/A	N/A	-4.82771	N/A	N/A
																																								IRAK3	-2.70536	-3.64363	-2.37776	-3.28582	2.44475	3.2828
																																								IRF8	N/A	-3.22972	-2.08212	-3.49001	2.26867	2.71474
																																								ITGB8	N/A	N/A	N/A	N/A	N/A	3.40388
																																								ITPKB	N/A	-2.76696	N/A	N/A	N/A	N/A
																																								JAG1	N/A	N/A	N/A	N/A	N/A	3.22648
																																								JAG2	-2.21328	N/A	N/A	N/A	N/A	N/A
																																								JAKMIP3	N/A	N/A	2.63265	N/A	N/A	N/A
																																								JCHAIN	6.62369	7.77218	7.69407	5.69485	-10.3539	-6.24656
																																								JPH4	N/A	N/A	N/A	N/A	N/A	4.40042
																																								JUP	-4.49508	-5.41037	-3.38868	-4.77835	N/A	5.22111
																																								KANK2	N/A	N/A	-2.506	-2.58713	N/A	2.5369
																																								KCNA6	N/A	-7.07454	N/A	-4.15119	3.65922	3.1721
																																								KCNH2	N/A	N/A	N/A	N/A	N/A	3.95209
																																								KCNIP2	N/A	N/A	2.47233	N/A	N/A	N/A
																																								KCNK1	N/A	N/A	N/A	-3.27318	N/A	N/A
																																								KCNQ1	N/A	-2.49291	N/A	N/A	N/A	N/A
																																								KCNQ1OT1	N/A	-2.12435	N/A	N/A	N/A	N/A
																																								KCTD12	N/A	N/A	N/A	-2.65271	N/A	N/A
																																								KDM5D	N/A	N/A	-23.3574	-23.2757	N/A	-24.9129
																																								KIAA1671	N/A	N/A	N/A	N/A	N/A	-4.9943
																																								KIAA1958	-6.31834	N/A	N/A	N/A	N/A	N/A
																																								KIF19	2.59046	N/A	2.54801	2.70496	-2.5419	-2.21643
																																								KIF21A	N/A	N/A	N/A	N/A	N/A	-2.34372
																																								KIF7	N/A	N/A	N/A	N/A	N/A	2.43045
																																								KIT	-4.36145	-6.15514	-3.95035	-2.57392	2.78358	4.3409
																																								KLHL3	N/A	-2.00505	N/A	N/A	N/A	N/A
																																								KLHL33	-3.89551	-5.02295	-2.63955	-3.08966	2.64548	3.92762
																																								KLHL4	N/A	N/A	N/A	N/A	N/A	-6.31644
																																								KLK1	-2.67309	N/A	N/A	-2.66504	N/A	2.1976
																																								KLRC2	-2.59282	N/A	N/A	N/A	N/A	N/A
																																								KLRC3	N/A	N/A	-2.6232	N/A	N/A	N/A
																																								KLRD1	2.20374	2.84071	N/A	2.22061	N/A	-3.6228
																																								KRT5	N/A	N/A	5.074	N/A	N/A	N/A
																																								KXD1	N/A	N/A	N/A	N/A	N/A	-3.14193
																																								L1CAM	N/A	-3.17712	N/A	N/A	N/A	2.03052
																																								LAG3	N/A	N/A	N/A	N/A	N/A	-2.10894
																																								LAPTM4B	-2.25219	-3.70273	-2.34241	-2.53118	2.21948	2.91239
																																								LARGE2	N/A	N/A	N/A	3.3635	N/A	N/A
																																								LAYN	-4.43307	-5.0988	N/A	N/A	N/A	3.81025
																																								LCE1B	N/A	N/A	5.66266	N/A	N/A	N/A
																																								LCP2	-6.87636	N/A	N/A	N/A	N/A	N/A
																																								LDLRAD4	N/A	-3.63602	N/A	N/A	N/A	2.69355
																																								LDOC1	N/A	N/A	2.18322	N/A	N/A	-2.54777
																																								LEF1	N/A	-2.27821	N/A	N/A	N/A	2.1492
																																								LEF1-AS1	N/A	-3.95933	N/A	N/A	N/A	2.9873
																																								LGALS3BP	N/A	N/A	-2.64873	-2.09539	N/A	2.13671
																																								LGALS4	N/A	N/A	2.74391	N/A	N/A	N/A
																																								LGALS9C	-8.41498	N/A	N/A	N/A	N/A	N/A
																																								LGR6	6.20294	5.7438	6.39035	6.44805	-8.02975	-5.37536
																																								LIF	-2.61418	-2.36815	-3.41204	-4.59542	2.98337	3.05615
																																								LILRB1	4.22532	3.42856	4.03712	4.67513	-4.65249	-3.7556
																																								LONRF3	N/A	-2.48577	N/A	N/A	N/A	N/A
																																								LPAR5	2.6515	2.93739	2.55713	3.29431	-3.76676	-2.3357
																																								LPCAT2	N/A	N/A	N/A	-2.64031	N/A	N/A
																																								LRG1	N/A	N/A	N/A	-4.66135	N/A	4.52878
																																								LRP11	N/A	N/A	N/A	N/A	N/A	-2.24045
																																								LRP5	N/A	-2.34515	N/A	N/A	N/A	N/A
																																								LRRC20	N/A	N/A	N/A	-6.74205	N/A	N/A
																																								LRRC27	N/A	N/A	N/A	N/A	N/A	2.28105
																																								LRRK2	N/A	N/A	N/A	-2.21132	N/A	2.05983
																																								LRRN3	-2.95984	-4.50494	N/A	N/A	N/A	2.85828
																																								LTA	N/A	-2.02574	N/A	N/A	N/A	2.32847
																																								LTB	N/A	N/A	-2.28254	N/A	N/A	N/A
																																								LY9	N/A	N/A	2.29868	2.61043	-2.67642	N/A
																																								LYPD3	N/A	N/A	N/A	N/A	N/A	2.6972
																																								LYRM4	N/A	N/A	N/A	N/A	5.25911	N/A
																																								LYZ	N/A	N/A	N/A	-2.70933	N/A	N/A
																																								LZTS1	N/A	-3.49226	-3.7115	-3.31422	3.05874	2.86834
																																								MAGI1	N/A	N/A	N/A	N/A	N/A	3.82083
																																								MAGI3	N/A	N/A	-2.27576	N/A	N/A	N/A
																																								MAGIX	N/A	N/A	2.29187	N/A	N/A	N/A
																																								MAML3	-3.30747	N/A	-2.80754	N/A	N/A	N/A
																																								MAN1C1	N/A	-2.41354	N/A	-2.49755	2.22711	N/A
																																								MANEAL	N/A	N/A	N/A	N/A	N/A	-2.59985
																																								MAP1A	N/A	N/A	N/A	N/A	2.03272	N/A
																																								MAP3K11	N/A	N/A	N/A	N/A	N/A	-5.41137
																																								MAP7	N/A	N/A	N/A	N/A	N/A	2.23953
																																								MAPK12	N/A	N/A	N/A	-2.01327	N/A	N/A
																																								MAPK8IP2	N/A	N/A	2.24273	N/A	N/A	N/A
																																								MARVELD1	N/A	N/A	N/A	-2.47329	N/A	N/A
																																								MB21D2	N/A	N/A	N/A	N/A	N/A	-2.45121
																																								MBD3	N/A	N/A	N/A	N/A	2.96099	N/A
																																								MDGA1	N/A	N/A	N/A	-7.33846	N/A	N/A
																																								ME1	N/A	N/A	-3.0388	N/A	N/A	N/A
																																								MED1	N/A	N/A	-5.70441	-6.02398	N/A	N/A
																																								MERTK	N/A	N/A	N/A	N/A	N/A	2.02084
																																								MEST	-3.21753	N/A	N/A	-3.86965	N/A	2.90098
																																								MEX3B	N/A	N/A	N/A	-3.33128	N/A	2.66033
																																								MFSD14A	N/A	N/A	N/A	N/A	-5.49869	N/A
																																								MGAT5B	N/A	-3.94794	N/A	N/A	N/A	2.60566
																																								MGLL	N/A	N/A	N/A	N/A	N/A	2.72189
																																								MID2	N/A	N/A	N/A	N/A	N/A	-8.50258
																																								MLF1	N/A	N/A	N/A	N/A	N/A	-3.14266
																																								MOB3B	-6.39006	N/A	N/A	N/A	3.31007	3.66279
																																								MORC3	N/A	N/A	N/A	N/A	N/A	5.59723
																																								MPZL2	N/A	-2.20756	N/A	N/A	N/A	N/A
																																								MRC2	N/A	-7.04907	N/A	N/A	N/A	N/A
																																								MRPS21	-3.14951	N/A	-3.1603	N/A	3.99361	N/A
																																								MRPS28	N/A	N/A	N/A	N/A	N/A	5.64868
																																								MSC	N/A	2.2913	2.46473	N/A	N/A	-3.19758
																																								MYBL1	N/A	N/A	N/A	N/A	N/A	-2.33846
																																								MYH10	-3.01357	-4.20796	-3.67788	-3.44082	3.29472	3.71721
																																								MYO1B	-3.13322	-3.39814	-3.72329	-4.02855	4.17939	2.25292
																																								MYO1E	-3.92041	-4.46971	N/A	N/A	N/A	3.63016
																																								MYO7A	N/A	-7.73145	N/A	N/A	N/A	N/A
																																								MYOF	3.32595	4.10416	3.35747	2.48375	-2.93964	-4.22353
																																								MZB1	N/A	2.17475	2.3663	N/A	-2.2067	N/A
																																								N4BP3	N/A	N/A	N/A	N/A	N/A	4.24473
																																								NAGLU	N/A	-5.93057	N/A	N/A	N/A	N/A
																																								NAP1L2	N/A	N/A	2.14882	N/A	N/A	-2.52358
																																								NBEA	N/A	N/A	N/A	N/A	N/A	2.49754
																																								NBPF10 (includes others)	N/A	-2.3943	N/A	N/A	3.54223	2.24233
																																								NCKAP5L	-3.02419	-3.231	N/A	N/A	N/A	3.12145
																																								NCR2	-3.20097	-3.77711	N/A	N/A	2.24795	3.44975
																																								NDFIP2	N/A	N/A	N/A	-2.40273	N/A	N/A
																																								NDN	-3.14361	-3.14481	N/A	-3.84086	N/A	3.43016
																																								NDRG4	N/A	-5.03473	N/A	N/A	N/A	4.29185
																																								NDUFB3	N/A	N/A	N/A	N/A	N/A	-8.24392
																																								NECAB3	N/A	-3.47842	N/A	N/A	N/A	N/A
																																								NFATC2	N/A	-3.38047	N/A	N/A	N/A	N/A
																																								NFIA	N/A	N/A	N/A	N/A	-2.10782	N/A
																																								NHS	N/A	-2.05669	N/A	N/A	N/A	N/A
																																								NHSL2	3.92626	3.5163	3.78848	3.41211	-3.15022	-4.60663
																																								NID1	N/A	N/A	N/A	N/A	3.00655	3.57216
																																								NKD2	N/A	N/A	N/A	-3.94408	N/A	N/A
																																								NKG7	2.22595	2.32909	N/A	2.21324	N/A	-3.16629
																																								NLE1	N/A	N/A	N/A	N/A	N/A	4.38588
																																								NLRP2	-4.09993	-3.42319	N/A	N/A	N/A	N/A
																																								NLRP6	-2.46404	-3.78249	N/A	N/A	N/A	2.47598
																																								NME8	N/A	N/A	6.08111	N/A	N/A	N/A
																																								NMUR1	N/A	2.47503	N/A	N/A	N/A	-2.2919
																																								NPAS2	N/A	-9.13164	N/A	N/A	N/A	N/A
																																								NR2F6	N/A	N/A	N/A	N/A	N/A	2.99024
																																								NR3C2	N/A	N/A	N/A	N/A	N/A	-2.5486
																																								NR4A1	N/A	-4.64895	N/A	N/A	N/A	2.75296
																																								NR4A3	N/A	-2.20895	N/A	N/A	N/A	2.00092
																																								NREP	-4.86931	-4.18002	-5.2287	-4.25492	2.53482	5.38742
																																								NRIP1	N/A	-3.59161	-2.60898	N/A	N/A	2.86477
																																								NRN1	-4.93414	-4.46969	-3.7253	-5.29109	2.93433	5.23442
																																								NRP2	-3.97834	-4.33785	-3.06807	-5.74807	4.08853	3.88477
																																								NSG1	N/A	N/A	N/A	N/A	N/A	-2.39468
																																								NTN4	N/A	N/A	3.36179	N/A	N/A	-4.40179
																																								NTRK1	-3.5608	-3.70468	-3.38365	-3.09853	2.5062	3.98553
																																								NUBPL	N/A	N/A	-7.66859	N/A	N/A	N/A
																																								NUDT12	N/A	N/A	-6.45991	N/A	6.70835	6.27329
																																								NUGGC	N/A	N/A	N/A	N/A	-2.33476	-6.9077
																																								OAS3	N/A	N/A	N/A	-2.3082	N/A	N/A
																																								OBSCN	N/A	-2.30346	N/A	N/A	N/A	N/A
																																								OLIG3	N/A	-3.97215	N/A	-3.32003	3.55984	N/A
																																								OR10A4	N/A	N/A	N/A	-6.79292	N/A	N/A
																																								OR10G2	N/A	N/A	N/A	N/A	N/A	2.59653
																																								OR10G7	N/A	N/A	5.05975	N/A	N/A	N/A
																																								OR11H12 (includes others)	N/A	N/A	5.54305	N/A	-7.6269	N/A
																																								OR2AK2	N/A	N/A	2.70586	N/A	N/A	N/A
																																								OR2D2	N/A	-6.29145	N/A	N/A	N/A	N/A
																																								OR3A1	N/A	N/A	N/A	-3.93198	N/A	N/A
																																								OR3A2	N/A	2.56772	N/A	N/A	N/A	N/A
																																								OR4D1	N/A	N/A	3.14264	N/A	N/A	N/A
																																								OR4M1	N/A	N/A	5.02908	N/A	N/A	N/A
																																								OR51A4	N/A	N/A	4.51922	N/A	N/A	N/A
																																								OR51G1	N/A	N/A	5.41848	N/A	N/A	N/A
																																								OR52I2	N/A	N/A	2.09793	N/A	N/A	N/A
																																								OR52K2	N/A	N/A	4.87965	N/A	N/A	N/A
																																								OR8B4	N/A	N/A	7.95465	N/A	N/A	N/A
																																								OSBP2	7.99003	7.46793	8.42751	7.65561	-8.04234	-7.82253
																																								OSM	N/A	N/A	N/A	-3.08038	N/A	N/A
																																								P2RX5	N/A	N/A	N/A	-3.15421	N/A	2.08291
																																								P2RY1	-5.65023	-5.36721	N/A	N/A	N/A	4.55947
																																								PARD3	-8.07485	-9.45555	-5.90422	-7.81183	4.88397	8.23874
																																								PARP16	N/A	-7.48747	N/A	N/A	N/A	N/A
																																								PARP6	N/A	N/A	N/A	N/A	N/A	4.31
																																								PASK	N/A	N/A	-8.33591	N/A	N/A	N/A
																																								PATJ	N/A	N/A	N/A	-9.88612	N/A	N/A
																																								PATL2	N/A	N/A	2.13906	2.0823	N/A	N/A
																																								PAWR	N/A	N/A	N/A	N/A	N/A	2.84124
																																								PCGF5	N/A	N/A	N/A	N/A	3.303	N/A
																																								PCLAF	N/A	N/A	N/A	-7.79218	N/A	N/A
																																								PCSK5	-2.56162	N/A	N/A	-2.26277	N/A	2.07703
																																								PDCD6IP	N/A	N/A	-6.40844	N/A	N/A	N/A
																																								PDE6G	N/A	N/A	N/A	N/A	N/A	2.12437
																																								PDE7B	N/A	-2.86797	N/A	N/A	N/A	2.46833
																																								PDGFA	-8.84511	N/A	N/A	N/A	N/A	N/A
																																								PDLIM4	N/A	N/A	N/A	-6.60508	N/A	3.12149
																																								PDZK1	N/A	2.69696	N/A	2.58091	N/A	-2.7449
																																								PEG10	N/A	4.53578	N/A	N/A	N/A	-6.00647
																																								PEMT	-4.94354	N/A	N/A	N/A	N/A	N/A
																																								PERP	N/A	N/A	N/A	N/A	N/A	-2.05014
																																								PEX12	N/A	N/A	-4.93138	N/A	N/A	N/A
																																								PGGHG	N/A	-2.1166	N/A	N/A	N/A	N/A
																																								PHB	N/A	N/A	-2.01667	N/A	N/A	N/A
																																								PHGDH	N/A	N/A	-2.21748	-2.37201	2.0403	N/A
																																								PI16	N/A	N/A	N/A	N/A	N/A	-5.96298
																																								PIK3AP1	N/A	N/A	N/A	N/A	N/A	-2.12216
																																								PILRA	N/A	N/A	N/A	N/A	N/A	2.0321
																																								PILRB	N/A	N/A	N/A	N/A	N/A	-6.00346
																																								PIP5K1B	-2.04744	N/A	N/A	N/A	N/A	N/A
																																								PLA2G4C	-4.42796	-4.06373	-3.22936	-2.70029	3.24691	3.64788
																																								PLAGL1	N/A	N/A	N/A	-7.09818	N/A	N/A
																																								PLEK	2.80652	2.88848	2.47029	2.42435	-2.21967	-3.30685
																																								PLEKHA7	N/A	N/A	N/A	N/A	N/A	2.36328
																																								PLEKHG3	2.23223	N/A	2.45909	N/A	N/A	-2.57211
																																								PLS3	-4.47463	N/A	N/A	N/A	N/A	3.66239
																																								PLTP	N/A	N/A	N/A	N/A	N/A	2.59389
																																								PLXNA4	N/A	N/A	N/A	N/A	N/A	2.47723
																																								PLXNB1	N/A	N/A	N/A	N/A	N/A	2.68511
																																								PLXND1	N/A	N/A	N/A	N/A	-2.04235	N/A
																																								PMCH	N/A	-5.81344	N/A	-4.67063	N/A	N/A
																																								PML	N/A	N/A	N/A	N/A	N/A	5.142
																																								PMM1	N/A	N/A	N/A	N/A	N/A	4.74153
																																								PODXL2	N/A	N/A	N/A	N/A	N/A	2.77609
																																								POFUT1	N/A	N/A	N/A	-2.41232	2.03772	N/A
																																								POLR3F	N/A	N/A	N/A	3.47124	N/A	N/A
																																								PPARGC1B	N/A	N/A	N/A	-2.41585	N/A	N/A
																																								PPFIBP1	N/A	N/A	-2.4912	-2.58177	2.6222	N/A
																																								PPFIBP2	-2.14556	N/A	N/A	N/A	N/A	N/A
																																								PPP1R3B	N/A	N/A	N/A	N/A	-6.55858	N/A
																																								PPP2R5C	N/A	N/A	N/A	N/A	-2.01523	N/A
																																								PRAM1	N/A	N/A	3.26613	N/A	N/A	N/A
																																								PRKCQ	N/A	N/A	-3.5953	N/A	N/A	N/A
																																								PROSER2	N/A	N/A	N/A	-7.34366	N/A	N/A
																																								PRR11	N/A	N/A	N/A	N/A	N/A	-6.67693
																																								PRR5L	N/A	N/A	N/A	2.01705	N/A	N/A
																																								PRSS23	2.90723	N/A	N/A	3.50499	-3.03708	-2.51443
																																								PRSS30P	N/A	N/A	3.78436	N/A	N/A	N/A
																																								PRXL2C	N/A	N/A	N/A	N/A	N/A	-2.04446
																																								PSMB4	N/A	-5.37905	N/A	N/A	N/A	-5.27697
																																								PSMD5	N/A	N/A	N/A	N/A	-6.07081	N/A
																																								PTCH1	N/A	N/A	N/A	N/A	N/A	-2.29628
																																								PTGDR	N/A	N/A	N/A	N/A	N/A	-6.20256
																																								PTGDR2	N/A	N/A	3.61746	N/A	N/A	N/A
																																								PTGER2	N/A	N/A	N/A	3.40006	N/A	N/A
																																								PTGER3	-7.3385	-5.83718	-7.17501	-5.66779	6.61929	6.37099
																																								PTGIR	-4.495	-7.62097	-3.35963	-4.4342	3.63695	4.85931
																																								PTGIS	N/A	N/A	N/A	N/A	2.77116	N/A
																																								PTH2R	N/A	3.59102	N/A	N/A	N/A	N/A
																																								PTK7	N/A	N/A	N/A	N/A	N/A	3.98616
																																								PTP4A3	N/A	N/A	-2.31767	N/A	N/A	N/A
																																								PTPN14	-6.8645	N/A	N/A	N/A	N/A	N/A
																																								PTPRC	-2.5982	N/A	-2.62882	N/A	N/A	2.14565
																																								PTPRK	-2.48261	-2.22878	N/A	-2.11494	N/A	2.58507
																																								PUSL1	N/A	N/A	N/A	-3.84788	N/A	N/A
																																								PXDN	-9.45358	-7.95283	-6.31118	N/A	N/A	5.37146
																																								PYCARD	N/A	N/A	N/A	N/A	N/A	-5.32752
																																								PYCR1	N/A	N/A	-2.13079	-2.734	2.02224	N/A
																																								QPRT	N/A	N/A	-2.17918	N/A	N/A	N/A
																																								RAB11FIP5	N/A	N/A	2.06044	N/A	N/A	N/A
																																								RAB13	-2.78718	-3.07662	-3.01685	-3.03604	2.76522	3.15611
																																								RAB27B	N/A	N/A	N/A	N/A	N/A	-3.83489
																																								RAB31	N/A	-4.03627	N/A	N/A	N/A	N/A
																																								RAB34	N/A	N/A	-2.08538	-2.13583	N/A	N/A
																																								RAB38	N/A	N/A	-2.56552	N/A	N/A	N/A
																																								RAB43	N/A	N/A	N/A	N/A	N/A	2.11984
																																								RAB6B	N/A	N/A	-5.40546	N/A	N/A	N/A
																																								RAD54L2	N/A	N/A	-5.47753	N/A	N/A	N/A
																																								RADX	N/A	N/A	N/A	N/A	N/A	-4.36589
																																								RALGPS2	N/A	N/A	N/A	N/A	N/A	2.10613
																																								RAMP1	-4.01423	-3.87903	-5.46833	-3.32085	3.47957	4.35464
																																								RASGEF1A	2.68427	2.60081	2.3256	3.29068	-2.90037	-2.6439
																																								RASSF8	-4.28233	-5.80107	-4.77033	-4.58474	4.74292	4.78035
																																								RBM47	N/A	2.96811	2.8555	N/A	-2.78707	N/A
																																								RBMS3	N/A	-6.01384	N/A	-5.18107	N/A	5.77782
																																								RCAN2	8.02926	9.304	10.4235	8.82251	-9.51862	-9.29881
																																								RCBTB2	N/A	N/A	N/A	N/A	N/A	-2.56651
																																								REG4	N/A	-6.07856	N/A	N/A	N/A	3.41774
																																								RGL1	N/A	N/A	N/A	-7.70548	N/A	N/A
																																								RGPD4 (includes others)	N/A	-3.48393	N/A	N/A	N/A	2.5386
																																								RGS16	-3.58038	-3.32164	-3.36435	-4.39574	3.68017	3.51671
																																								RGS18	-3.75528	-4.87423	-3.23145	N/A	2.65575	3.08583
																																								RGS9	N/A	N/A	N/A	N/A	N/A	-2.08512
																																								RHOBTB3	N/A	-3.70886	-4.48304	-3.70673	N/A	4.40643
																																								RIBC2	N/A	N/A	N/A	-6.92924	N/A	N/A
																																								RIMKLB	-3.32415	-4.07174	-2.79434	-4.87211	2.13716	4.2673
																																								RMI2	N/A	N/A	N/A	-5.51672	N/A	N/A
																																								RMND5B	N/A	-2.08866	N/A	N/A	N/A	2.14381
																																								RNF115	N/A	N/A	N/A	N/A	-7.41134	N/A
																																								ROBO1	-6.72965	-10.6804	N/A	N/A	N/A	6.0207
																																								RPP40	N/A	N/A	-2.334	N/A	N/A	N/A
																																								RPS4Y1	N/A	N/A	N/A	-13.1182	N/A	-13.8944
																																								RPS6	N/A	5.59029	N/A	N/A	N/A	N/A
																																								RPS6KA2	N/A	N/A	N/A	-3.03549	2.19643	N/A
																																								RRAGD	N/A	N/A	N/A	N/A	N/A	3.12799
																																								RSRC2	N/A	-5.43705	N/A	N/A	N/A	N/A
																																								RTP5	5.1988	4.41862	6.01446	5.89495	-7.05326	-4.41308
																																								S100B	N/A	N/A	N/A	N/A	-3.88736	N/A
																																								S100P	N/A	N/A	N/A	-3.98814	N/A	N/A
																																								S1PR5	3.2119	3.38483	2.53889	2.85573	-3.08671	-2.97971
																																								SAC3D1	N/A	N/A	N/A	N/A	N/A	-2.34452
																																								SCAMP5	N/A	3.24369	N/A	N/A	N/A	N/A
																																								SCARF1	-3.66227	-4.0684	N/A	-3.33024	N/A	3.48227
																																								SCPEP1	N/A	N/A	N/A	N/A	N/A	-2.18282
																																								SDAD1	N/A	N/A	N/A	2.42411	N/A	N/A
																																								SDK1	N/A	-3.55592	N/A	N/A	N/A	3.34013
																																								SDR42E1	N/A	N/A	-2.12184	N/A	N/A	N/A
																																								SELENON	N/A	-2.66899	N/A	N/A	N/A	N/A
																																								SELP	N/A	N/A	3.69076	N/A	-3.80142	N/A
																																								SEMA5A	N/A	N/A	N/A	N/A	N/A	-7.22509
																																								SERPINE2	-3.3074	-3.92743	-2.2269	-2.5783	2.17742	3.3418
																																								SERPINF1	N/A	N/A	N/A	N/A	N/A	6.17252
																																								SESN3	N/A	-2.65372	N/A	-2.1702	N/A	2.25813
																																								SET	N/A	N/A	N/A	-5.3713	N/A	N/A
																																								SETBP1	N/A	N/A	N/A	N/A	N/A	-3.19882
																																								SETDB2	N/A	N/A	N/A	N/A	N/A	-5.7813
																																								SGCE	N/A	4.9567	N/A	N/A	N/A	N/A
																																								SGPP2	N/A	-2.21717	N/A	N/A	N/A	N/A
																																								SGSM1	N/A	N/A	N/A	2.80978	N/A	N/A
																																								SH2B3	N/A	-2.34695	N/A	N/A	N/A	N/A
																																								SH3TC1	N/A	-3.7676	N/A	N/A	N/A	2.61424
																																								SHPK	-6.02459	-5.98176	N/A	N/A	N/A	N/A
																																								SIK1/SIK1B	N/A	N/A	N/A	N/A	N/A	2.37195
																																								SIVA1	N/A	N/A	-6.68501	N/A	N/A	N/A
																																								SIX4	-3.59945	N/A	N/A	N/A	2.23226	N/A
																																								SLAMF7	N/A	N/A	N/A	N/A	N/A	-2.25257
																																								SLAMF8	N/A	N/A	2.4413	2.25113	N/A	-2.84631
																																								SLC12A7	-2.37708	N/A	N/A	N/A	N/A	N/A
																																								SLC16A10	-4.21424	-6.74516	-3.87634	-3.12133	2.62924	4.73488
																																								SLC16A5	N/A	N/A	N/A	N/A	-2.9533	N/A
																																								SLC16A9	N/A	-6.55267	N/A	N/A	N/A	4.6276
																																								SLC17A3	N/A	N/A	2.78842	N/A	N/A	N/A
																																								SLC22A15	N/A	N/A	-2.27732	N/A	N/A	N/A
																																								SLC22A23	N/A	N/A	N/A	N/A	N/A	2.6611
																																								SLC24A4	N/A	N/A	3.80174	N/A	N/A	N/A
																																								SLC25A16	N/A	N/A	N/A	N/A	N/A	-8.44613
																																								SLC25A29	N/A	N/A	N/A	N/A	-2.02935	N/A
																																								SLC25A43	N/A	N/A	-2.78447	N/A	N/A	N/A
																																								SLC29A3	-8.65772	N/A	N/A	N/A	N/A	N/A
																																								SLC35F3	N/A	-9.74629	N/A	-5.22695	4.48017	N/A
																																								SLC40A1	N/A	N/A	N/A	-9.71898	N/A	N/A
																																								SLC43A2	N/A	-2.25112	N/A	N/A	N/A	2.11179
																																								SLC44A5	N/A	-5.99906	N/A	N/A	N/A	N/A
																																								SLC4A11	N/A	N/A	N/A	N/A	5.04609	N/A
																																								SLC9A3R2	N/A	N/A	N/A	N/A	N/A	2.72713
																																								SLCO4C1	N/A	2.1451	2.18818	N/A	N/A	-2.31023
																																								SMAD1	N/A	-3.20394	N/A	-3.58059	N/A	2.38304
																																								SMARCAD1	N/A	N/A	N/A	N/A	N/A	-2.51971
																																								SMIM8	N/A	N/A	N/A	N/A	3.83219	N/A
																																								SMOX	N/A	-2.62932	N/A	N/A	N/A	N/A
																																								SMPD3	-2.60656	-3.30781	-3.07626	-4.15898	2.37419	3.68863
																																								SNCA	N/A	N/A	N/A	-6.35385	4.28179	3.76981
																																								SNED1	N/A	N/A	2.73073	N/A	-2.88469	N/A
																																								SNRNP25	N/A	N/A	-2.73927	N/A	N/A	N/A
																																								SNX24	N/A	N/A	N/A	N/A	N/A	-2.60094
																																								SOBP	N/A	N/A	N/A	-6.63386	N/A	N/A
																																								SOCS2	N/A	N/A	N/A	-2.25377	N/A	N/A
																																								SORT1	N/A	N/A	-2.07482	-2.38506	2.25343	N/A
																																								SOX13	N/A	2.09802	2.38812	2.08486	-2.16572	N/A
																																								SOX4	-5.21939	-4.8441	-5.3665	-4.6788	N/A	5.9133
																																								SP3	N/A	N/A	N/A	N/A	N/A	3.74364
																																								SPAG1	-7.47588	N/A	N/A	N/A	N/A	N/A
																																								SPATA6L	N/A	N/A	2.1822	N/A	N/A	N/A
																																								SPECC1	N/A	N/A	N/A	N/A	N/A	-2.14346
																																								SPEF2	N/A	N/A	3.44143	3.37136	N/A	N/A
																																								SPINK2	N/A	N/A	N/A	N/A	N/A	-3.18174
																																								SPINT2	-3.3774	-3.64644	N/A	-3.26971	N/A	3.22351
																																								SPNS3	N/A	-2.52169	N/A	N/A	2.13732	N/A
																																								SPRED2	-8.8452	-8.78022	-7.50141	-4.10121	N/A	N/A
																																								SPRY2	N/A	N/A	-9.16048	N/A	N/A	N/A
																																								SRGAP3	-2.18662	-3.50639	-2.60112	-2.33593	N/A	3.11641
																																								ST8SIA1	N/A	N/A	N/A	N/A	N/A	2.4151
																																								STAC3	N/A	N/A	-2.2842	N/A	N/A	2.07954
																																								STK32C	N/A	N/A	2.01399	N/A	N/A	N/A
																																								STMN3	N/A	-2.22381	N/A	N/A	N/A	N/A
																																								STOM	N/A	N/A	N/A	N/A	N/A	-2.58341
																																								STRADB	N/A	-4.19184	N/A	N/A	N/A	N/A
																																								STX10	N/A	N/A	N/A	-4.21443	N/A	N/A
																																								STX3	-2.01182	-2.2552	N/A	N/A	2.4915	N/A
																																								STX8	N/A	N/A	N/A	N/A	4.79016	N/A
																																								STYK1	10.0879	9.28163	N/A	8.3916	-8.27226	-10.4491
																																								SULT1B1	-2.52288	-2.95239	N/A	N/A	N/A	2.89347
																																								SUMO3	N/A	N/A	N/A	N/A	-5.10949	N/A
																																								SUOX	-4.06673	-3.95876	-3.35589	-3.10259	N/A	4.41727
																																								SYNGR2	N/A	N/A	2.26331	N/A	N/A	N/A
																																								SYNM	N/A	2.88155	N/A	2.7778	N/A	-2.5556
																																								SYTL2	N/A	N/A	2.03712	N/A	N/A	N/A
																																								TAS2R20	-8.94566	N/A	-8.78211	N/A	N/A	N/A
																																								TAS2R43	8.08101	8.14016	8.79822	N/A	-8.07315	-7.85334
																																								TBC1D4	N/A	N/A	-4.20464	N/A	N/A	N/A
																																								TBC1D8B	N/A	N/A	N/A	N/A	N/A	-4.90645
																																								TBX20	N/A	N/A	N/A	N/A	N/A	-6.58271
																																								TBX21	N/A	N/A	N/A	N/A	N/A	-2.3176
																																								TBXA2R	N/A	N/A	N/A	N/A	N/A	2.16745
																																								TCEA3	-2.95605	-4.72087	-2.80332	-3.70492	N/A	4.12651
																																								TCF4	N/A	N/A	N/A	N/A	N/A	2.49097
																																								TCF7	N/A	-3.60224	N/A	N/A	N/A	2.73631
																																								TEC	-2.28177	-2.17836	N/A	N/A	N/A	2.30139
																																								TEDC2	N/A	N/A	N/A	-2.27247	N/A	N/A
																																								TENM1	N/A	N/A	N/A	N/A	-2.45518	N/A
																																								TENT5C	N/A	N/A	N/A	N/A	N/A	-2.22297
																																								TEP1	N/A	N/A	N/A	N/A	2.6702	N/A
																																								TGFBR3	N/A	N/A	N/A	2.01339	N/A	N/A
																																								THNSL1	N/A	N/A	-8.14308	N/A	N/A	N/A
																																								TIMP2	N/A	-2.96558	N/A	N/A	N/A	2.07911
																																								TLR2	-4.33157	-4.39445	-3.13159	-3.96865	3.17517	4.34072
																																								TLR3	N/A	N/A	N/A	N/A	N/A	-4.17395
																																								TLR6	N/A	N/A	-2.71443	N/A	N/A	N/A
																																								TLR7	N/A	N/A	N/A	N/A	N/A	3.1358
																																								TM6SF1	N/A	N/A	-2.11007	N/A	N/A	N/A
																																								TMCC2	N/A	N/A	N/A	2.2407	-2.16741	N/A
																																								TMCC3	N/A	N/A	N/A	2.38774	N/A	-3.00773
																																								TMEM138	N/A	N/A	-4.95551	N/A	N/A	N/A
																																								TMEM234	N/A	N/A	N/A	N/A	N/A	-3.05017
																																								TMEM244	4.45708	N/A	N/A	N/A	N/A	-7.10213
																																								TMEM267	N/A	N/A	-7.48566	-8.80881	N/A	N/A
																																								TMIGD2	-6.15887	-10.3473	-4.75528	-5.12331	4.87235	6.18019
																																								TMTC4	-8.43276	N/A	N/A	N/A	N/A	N/A
																																								TNF	N/A	N/A	N/A	N/A	N/A	-6.77131
																																								TNFRSF10A	N/A	-2.19262	N/A	N/A	N/A	N/A
																																								TNFRSF10D	N/A	-2.20559	N/A	N/A	N/A	N/A
																																								TNFRSF18	N/A	N/A	N/A	-2.6463	N/A	N/A
																																								TNFRSF4	N/A	N/A	N/A	-6.46084	N/A	N/A
																																								TNFRSF8	N/A	N/A	N/A	-3.64719	N/A	N/A
																																								TNFSF10	N/A	N/A	-6.57255	-7.20551	N/A	N/A
																																								TNFSF13B	N/A	-2.1777	N/A	N/A	N/A	N/A
																																								TNKS1BP1	N/A	-2.18285	N/A	N/A	N/A	2.0742
																																								TOE1	N/A	N/A	N/A	N/A	N/A	3.81291
																																								TPRG1	2.4914	2.49595	2.64946	2.89009	-2.21134	-3.31869
																																								TRAF3IP2	N/A	N/A	N/A	N/A	N/A	3.88897
																																								TRAPPC5	N/A	N/A	N/A	N/A	-5.90501	N/A
																																								TRIAP1	N/A	N/A	N/A	N/A	N/A	5.28882
																																								TRIB3	N/A	N/A	N/A	N/A	N/A	-4.01691
																																								TRIM16	-2.16961	-3.34124	N/A	-2.56651	2.01563	2.61321
																																								TRIM61	N/A	N/A	N/A	2.51756	N/A	N/A
																																								TRIO	-4.01869	-4.3899	-4.11403	-3.66602	N/A	4.87759
																																								TRMT10C	-21.5688	-21.313	-21.4277	N/A	N/A	N/A
																																								TRMT6	N/A	N/A	N/A	-5.23737	N/A	N/A
																																								TRPC3	N/A	N/A	N/A	N/A	2.52465	N/A
																																								TRPM2	N/A	-2.10707	N/A	N/A	N/A	N/A
																																								TRPM6	N/A	N/A	5.7585	N/A	N/A	-5.91338
																																								TSFM	N/A	N/A	N/A	N/A	N/A	3.35245
																																								TSPAN15	N/A	N/A	N/A	N/A	2.26492	N/A
																																								TSPAN33	N/A	N/A	N/A	-3.624	N/A	N/A
																																								TSPAN4	N/A	N/A	-2.65846	-2.94018	N/A	3.04772
																																								TSPYL5	N/A	N/A	-2.51247	-2.37958	N/A	2.45803
																																								TTC21A	N/A	N/A	2.0929	N/A	N/A	N/A
																																								TTC28	N/A	N/A	N/A	N/A	N/A	2.76544
																																								TTN	N/A	-3.26563	N/A	N/A	N/A	2.41507
																																								TUBB4A	N/A	N/A	N/A	N/A	-2.24727	N/A
																																								TUBB6	-3.60639	-3.4109	-2.73585	-4.03654	3.88394	2.54486
																																								TUBG1	N/A	N/A	N/A	N/A	2.0362	N/A
																																								TUSC3	-8.14169	-8.08248	-7.97808	N/A	N/A	7.45792
																																								TWIST1	N/A	N/A	N/A	N/A	N/A	2.42343
																																								TWISTNB	N/A	N/A	N/A	N/A	N/A	-6.21359
																																								TXK	N/A	-2.41187	N/A	N/A	N/A	N/A
																																								TXNRD3	N/A	N/A	-2.6714	-3.1096	N/A	N/A
																																								UBD	N/A	N/A	N/A	-3.1786	N/A	N/A
																																								UBE2E2	-3.87833	-4.75028	-3.96567	-3.33477	2.7959	4.53282
																																								UBE2F	N/A	N/A	N/A	-5.71883	5.45357	N/A
																																								UBQLNL	N/A	-2.55148	N/A	N/A	N/A	N/A
																																								ULBP1	N/A	N/A	N/A	N/A	2.94737	N/A
																																								ULBP2	N/A	-2.33275	N/A	N/A	N/A	N/A
																																								UNC45B	2.61255	N/A	N/A	N/A	N/A	N/A
																																								USHBP1	N/A	N/A	N/A	N/A	N/A	3.26464
																																								USP17L2 (includes others)	N/A	-7.16825	N/A	N/A	N/A	N/A
																																								USP19	N/A	-4.67907	N/A	N/A	N/A	N/A
																																								USP6NL	N/A	N/A	N/A	-4.18125	N/A	2.94441
																																								USP9Y	N/A	N/A	-22.833	N/A	N/A	-24.2808
																																								UST	N/A	N/A	N/A	N/A	N/A	-4.90499
																																								VAMP5	N/A	N/A	-6.06335	N/A	N/A	N/A
																																								VASH1	N/A	-2.12757	N/A	N/A	N/A	N/A
																																								VCL	N/A	N/A	N/A	N/A	N/A	-2.07404
																																								VEGFA	N/A	N/A	N/A	-3.10552	N/A	N/A
																																								VIPR1	N/A	N/A	N/A	N/A	-2.81649	N/A
																																								VLDLR	N/A	N/A	-2.63484	N/A	2.87852	N/A
																																								VSIG1	N/A	N/A	N/A	2.13181	-2.05744	N/A
																																								VSIG8	N/A	N/A	2.88949	N/A	N/A	N/A
																																								WASF1	N/A	N/A	-2.67613	N/A	N/A	2.30712
																																								WASHC1	-3.71782	N/A	N/A	N/A	N/A	N/A
																																								WASHC2A/WASHC2C	N/A	N/A	N/A	N/A	N/A	-8.77897
																																								WDR3	N/A	N/A	N/A	N/A	N/A	4.66651
																																								WDR45	N/A	N/A	4.81182	N/A	N/A	N/A
																																								WDR91	N/A	N/A	N/A	N/A	-7.80458	N/A
																																								WHRN	2.44902	N/A	2.56126	2.67618	-3.48681	N/A
																																								WNT5B	N/A	N/A	3.65579	N/A	N/A	-4.23805
																																								XBP1	N/A	N/A	2.19342	N/A	N/A	-2.32707
																																								XCL1	N/A	-7.3323	-7.94047	N/A	N/A	N/A
																																								XCL2	N/A	-8.59196	-9.06459	N/A	N/A	N/A
																																								XIST	-26.0799	N/A	N/A	N/A	-26.8209	N/A
																																								XRCC2	N/A	N/A	N/A	-2.18998	N/A	N/A
																																								YJU2	N/A	N/A	-6.88909	N/A	N/A	N/A
																																								ZBTB16	N/A	N/A	-2.05746	N/A	N/A	N/A
																																								ZC4H2	N/A	N/A	N/A	N/A	5.91614	N/A
																																								ZFHX3	-2.9383	-2.79572	-2.87473	-4.72436	3.53544	2.6206
																																								ZFP28	N/A	N/A	N/A	N/A	N/A	2.00883
																																								ZFY	N/A	N/A	-23.07	-22.7726	N/A	-24.4543
																																								ZFYVE9	N/A	-3.8535	N/A	N/A	N/A	2.85752
																																								ZG16B	-3.45765	N/A	N/A	-2.78282	N/A	3.08045
																																								ZNF114	N/A	-3.18072	-3.35981	-4.40685	3.29439	3.0365
																																								ZNF117	-2.13379	N/A	N/A	N/A	N/A	N/A
																																								ZNF154	-3.16189	N/A	N/A	N/A	N/A	2.57526
																																								ZNF2	N/A	N/A	N/A	N/A	-7.63751	N/A
																																								ZNF215	-2.61829	-5.05531	-2.64924	-2.51981	3.06916	2.76812
																																								ZNF223	N/A	N/A	N/A	-2.90224	N/A	2.724
																																								ZNF229	-4.26161	-5.19155	-3.11768	-6.02298	3.76164	4.62294
																																								ZNF233	N/A	N/A	N/A	N/A	N/A	2.10912
																																								ZNF283	N/A	N/A	N/A	N/A	N/A	-5.40718
																																								ZNF285	-4.01236	-3.03834	-3.3866	-3.96609	2.83044	4.02463
																																								ZNF311	N/A	N/A	N/A	N/A	2.66978	N/A
																																								ZNF347	-2.37356	-2.66953	N/A	N/A	N/A	N/A
																																								ZNF418	-6.12777	N/A	N/A	N/A	N/A	3.80587
																																								ZNF442	N/A	N/A	N/A	-4.59689	N/A	2.70216
																																								ZNF502	-3.40746	N/A	-3.62189	N/A	2.37563	2.28192
																																								ZNF532	2.6961	2.46647	N/A	2.37308	N/A	-3.38637
																																								ZNF578	N/A	-3.85243	N/A	N/A	N/A	N/A
																																								ZNF595	-4.79314	N/A	N/A	N/A	N/A	N/A
																																								ZNF629	N/A	-4.04854	N/A	-3.72424	N/A	3.7359
																																								ZNF671	N/A	N/A	N/A	N/A	N/A	3.46512
																																								ZNF677	-2.19209	-3.25866	N/A	-2.21581	2.33541	2.3425
																																								ZNF695	N/A	N/A	N/A	N/A	N/A	2.23592
																																								ZNF704	N/A	-2.79204	-2.09	N/A	N/A	2.04512
																																								ZNF711	N/A	N/A	-3.39529	N/A	N/A	2.86645
																																								ZNF730	N/A	N/A	N/A	N/A	N/A	3.54446
																																								ZNF761	N/A	N/A	N/A	N/A	N/A	-2.92961
																																								ZNF772	N/A	-2.1762	N/A	N/A	N/A	N/A
																																								ZNF780A	N/A	N/A	N/A	N/A	N/A	4.1995
																																								ZNF793	N/A	-2.13878	N/A	N/A	N/A	N/A
																																								ZPR1	N/A	-2.29942	N/A	N/A	N/A	N/A
																																								ZSCAN18	-3.21757	-3.10627	-2.23596	-2.8371	N/A	3.39352
																																								ZSCAN23	N/A	N/A	N/A	N/A	N/A	2.43441
																																								ZSWIM1	N/A	-2.19441	N/A	-2.26041	N/A	N/A
[truncated: 19 more columns]

## Sheet: RNAseq-Fig S2d
RNAseq-Cellular infiltrationby leukocutes				RNAseq-Production of antibody				RNAseq-Tumorigenesis of tissue				RNAseq-Cell survival				RNAseq-Lymphocyte migration				RNAseq-Cell viability				RNAseq-Homing of cells				RNAseq-Quantity of lymphocytes				RNAseq-Leukopoiesis				RNAseq-Quantity of T lymphocytes				RNAseq-proliferation of lymphocytes				RNAseq-Activation of leukocytes				RNAseq-Immune response of cells
Genes in the Cellular infiltration by leukocytes network	AIOLOS N160S	IKAROS N159S		Genes in the Production of antibody network	AIOLOS N160S	IKAROS N159S		Genes in the Tumorigenesis of tissue network	AIOLOS N160S	IKAROS N159S		Genes in the Cell survival network	AIOLOS N160S	IKAROS N159S		Genes in the Lymphocyte migration network	AIOLOS N160S	IKAROS N159S		Genes in the Cell viability network	AIOLOS N160S	IKAROS N159S		Genes in the Homing of cells network	AIOLOS N160S	IKAROS N159S		Genes in the Quantity of lymphocytes network	AIOLOS N160S	IKAROS N159S		Genes in the Leukopoiesis network	AIOLOS N160S	IKAROS N159S		Genes in the Quantity of T lymphocytes network	AIOLOS N160S	IKAROS N159S		Genes in the Proliferation of lymphocytes network	AIOLOS N160S	IKAROS N159S		Genes in the Activation of leukocytes network	AIOLOS N160S	IKAROS N159S		Genes in the Immune response of cells network	AIOLOS N160S
ADRB2	-2.50159	-4.27846		AICDA	5.34142	N/A		AAK1	N/A	2.1258		ACE	-2.6691	N/A		AIF1	N/A	2.27069		ACE	-2.6691	N/A		ACTN1	4.64007	N/A		AICDA	5.34142	N/A		ADORA2B	3.84422	N/A		AIM2	-2.48795	-2.09914		ADRB2	-2.50159	-4.27846		ACE	-2.6691	N/A		ADORA2B	3.84422
AIM2	-2.48795	-2.09914		APOE	N/A	2.71971		AARD	N/A	-5.468		ACVR2A	N/A	-2.42752		APOD	2.71371	4.54684		ACVR2A	N/A	-2.42752		ADGRA2	2.74358	N/A		AIM2	-2.48795	-2.09914		BCL11B	N/A	-2.0343		ANPEP	2.07003	N/A		AIF1	N/A	2.27069		ADORA2B	3.84422	N/A		AFF2	3.13007
APOD	2.71371	4.54684		B3GNT5	N/A	5.1912		ABLIM1	N/A	-2.36708		ADCY1	N/A	-3.74151		APOE	N/A	2.71971		ADCY1	N/A	-3.74151		AIF1	N/A	2.27069		ANPEP	2.07003	N/A		BMP4	N/A	4.87741		APOE	N/A	2.71971		APOE	N/A	2.71971		AGRN	N/A	2.9998		ANPEP	2.07003
APOE	N/A	2.71971		BANK1	2.40077	3.41237		ABO	6.52737	N/A		ADORA2B	3.84422	N/A		AQP3	N/A	-4.19445		AFAP1L2	N/A	3.85734		BMP4	N/A	4.8774		APOE	N/A	2.71971		CADM1	-2.68247	-4.49183		BCL11B	N/A	-2.0343		B3GNT5	N/A	5.1912		AICDA	5.34142	N/A		ANXA3	8.00469
BCL11B	N/A	-2.0343		C1QTNF6	N/A	2.83121		ABTB2	3.0258	3.67408		AFAP1L2	N/A	3.85734		BCL11B	N/A	-2.0343		AGRN	N/A	2.9998		CCL22	3.1986	N/A		B3GNT5	N/A	5.1912		CBX2	2.27882	N/A		BCL6B	7.9599	N/A		BANK1	2.40077	3.41237		APOE	N/A	2.71971		APOE	N/A
C1QTNF6	N/A	2.83121		CCR1	-3.93282	3.717		ACACB	N/A	-9.45982		AGRN	N/A	2.9998		CCL22	3.1986	N/A		AICDA	5.34142	N/A		CCL25	3.61242	N/A		BANK1	2.40077	3.41237		CCL3	N/A	-2.74838		CCL25	3.61242	N/A		BCL6B	7.9599	N/A		BANK1	2.40077	3.41237		BIN1	N/A
CCL22	3.1986	N/A		CCR2	N/A	-4.25125		ACE	-2.6691	N/A		AICDA	5.34142	N/A		CCL25	3.61242	N/A		AK5	2.62476	3.29069		CCL3	N/A	-2.74838		BCL11B	N/A	-2.0343		CCR2	N/A	-4.25125		CCL4	-2.154	N/A		BMP4	N/A	4.8774		BCL11B	N/A	-2.0343		CCL22	3.1986
CCL3	N/A	-2.74838		CCR6	N/A	-7.05955		ACTL9	-4.72224	N/A		AK5	2.62476	3.29069		CCL3	N/A	-2.74838		AKAP5	N/A	2.58634		CCL4	-2.154	N/A		BCL6B	7.9599	N/A		CCR6	N/A	-7.05955		CCR1	-3.93282	3.717		CBX2	2.27882	N/A		BMP2K	N/A	2.10873		CCL3	N/A
CCL4	-2.154	N/A		CCR7	3.53629	N/A		ACTN1	4.64007	N/A		AKAP5	N/A	2.58634		CCL4	-2.154	N/A		APOD	2.71371	4.54684		CCR1	-3.93282	3.717		C1QTNF6	N/A	2.83121		CCR7	3.53629	N/A		CCR2	N/A	-4.25125		CCL22	3.1986	N/A		CADM1	-2.68247	-4.49183		CCR2	N/A
CCR1	-3.93282	3.717		CD180	N/A	-7.62141		ACVR1C	N/A	2.11258		APOD	2.71371	4.54684		CCR1	-3.93282	3.717		APOE	N/A	2.71971		CCR2	N/A	-4.25125		CALCRL	N/A	3.33244		CD38	N/A	2.12561		CCR6	N/A	-7.05955		CCL25	3.61242	N/A		CCL22	3.1986	N/A		CCR6	N/A
CCR2	N/A	-4.25125		CD86	N/A	-2.16352		ACVR2A	N/A	-2.42752		APOE	N/A	2.71971		CCR2	N/A	-4.25125		AQP3	N/A	-4.19445		CCR6	N/A	-7.05955		CCL25	3.61242	N/A		CD46	N/A	2.08855		CCR7	3.53629	N/A		CCL4	-2.154	N/A		CCL3	N/A	-2.74838		CCR7	3.53629
CCR6	N/A	-7.05955		CH25H	N/A	4.16086		ADAMTS10	2.37209	N/A		AQP3	N/A	-4.19445		CCR6	N/A	-7.05955		BCAP31	N/A	-8.18267		CCR7	3.53629	N/A		CCL4	-2.154	N/A		CD86	N/A	-2.16352		CD38	N/A	2.12561		CCR2	N/A	-4.25125		CCL4	-2.154	N/A		CD180	N/A
CCR7	3.53629	N/A		CIITA	N/A	-2.4972		ADAMTS4	2.85036	N/A		BAMBI	N/A	3.3771		CCR7	3.53629	N/A		BCL11B	N/A	-2.0343		CCR8	N/A	-4.23565		CCR1	-3.93282	3.717		CDKN2B	3.43078	N/A		CD86	N/A	-2.16352		CCR6	N/A	-7.05955		CCR2	N/A	-4.25125		CD200	3.30389
CD38	N/A	2.12561		E2F2	N/A	-2.66097		ADAMTSL4	N/A	3.05764		BCAP31	N/A	-8.18267		CCR8	N/A	-4.23565		BCL6B	7.9599	N/A		CD38	N/A	2.12561		CCR2	N/A	-4.25125		CIITA	N/A	-2.4972		CIITA	N/A	-2.4972		CCR7	3.53629	N/A		CCR7	3.53629	N/A		CD38	N/A
CD86	N/A	-2.16352		ESR1	N/A	-2.48341		ADARB1	6.20649	N/A		BCL11B	N/A	-2.0343		CD200	3.30389	3.1031		BMP4	N/A	4.8774		CH25H	N/A	4.16086		CCR6	N/A	-7.05955		CLCF1	N/A	3.17187		DDX58	N/A	3.07227		CD180	N/A	-7.62141		CD180	N/A	-7.62141		CD86	N/A
CD93	N/A	3.33112		FCER1G	5.45953	4.46339		ADCY1	N/A	-3.74151		BCL6B	7.9599	N/A		CD86	N/A	-2.16352		CA2	2.00465	N/A		CSF3R	N/A	4.05314		CCR7	3.53629	N/A		CREB3L3	4.21429	N/A		DLL1	4.41059	N/A		CD24	3.76402	N/A		CD200	3.30389	3.1031		CD93	N/A
CFH	-9.63649	N/A		FOXP3	2.41745	N/A		ADD2	2.03861	N/A		BMP4	N/A	4.8774		CX3CR1	-6.30027	-6.02081		CADM1	-2.68247	-4.49183		CST3	N/A	4.54082		CD180	N/A	-7.62141		CSF3R	N/A	4.05314		E2F2	N/A	-2.66097		CD300A	-2.79513	-2.65581		CD300A	-2.79513	-2.65581		CFH	-9.63649
CIITA	N/A	-2.4972		HLA-DOA	N/A	-6.80632		ADGRA2	2.74358	N/A		CA2	2.00465	N/A		CXCL13	N/A	6.86724		CCL3	N/A	-2.74838		CX3CR1	-6.30027	-6.02081		CD38	N/A	2.12561		CST3	N/A	4.54082		ESR1	N/A	-2.48341		CD38	N/A	2.12561		CD38	N/A	2.12561		CH25H	N/A
CX3CR1	-6.30027	-6.02081		ID3	5.3088	N/A		ADGRG1	-3.2646	N/A		CADM1	-2.68247	-4.49183		DDX58	N/A	3.07227		CCL4	-2.154	N/A		CXCL13	N/A	6.86724		CD86	N/A	-2.16352		CXCR1	N/A	-5.79491		FCER1G	5.45953	4.46339		CD46	N/A	2.08855		CD46	N/A	2.08855		CSF3R	N/A
CYP2J2	N/A	-2.50012		IGLL1/IGLL5	-10.0533	-10.1166		ADGRG6	5.31584	N/A		CCL3	N/A	-2.74838		FOXP3	2.41745	N/A		CCR1	-3.93282	3.717		CXCR1	N/A	-5.79491		CDKN2B	3.43078	N/A		DDX58	N/A	3.07227		FOXP3	2.41745	N/A		CD86	N/A	-2.16352		CD86	N/A	-2.16352		CST3	N/A
EPAS1	-2.64	N/A		IL17A	N/A	-7.70835		ADHFE1	N/A	2.06327		CCL4	-2.154	N/A		GNLY	-3.74378	N/A		CCR2	N/A	-4.25125		CXCR6	-3.00447	-2.93971		CIITA	N/A	-2.4972		DLL1	4.41059	N/A		GNLY	-3.74378	N/A		CDKN2B	3.43078	N/A		CD93	N/A	3.33112		CYP1B1	N/A
ESR1	N/A	-2.48341		IL17RB	N/A	-7.52372		ADORA2B	3.84422	N/A		CCNG2	N/A	-6.18522		HLA-A	-4.47199	N/A		CCR7	3.53629	N/A		DAPK2	-2.02788	N/A		CX3CR1	-6.30027	-6.02081		E2F2	N/A	-2.66097		GRAP2	N/A	-2.16053		CIITA	N/A	-2.4972		CFH	-9.63649	N/A		CYP2S1	N/A
F2R	-2.20272	-2.2742		IL21	N/A	-7.42911		ADRB2	-2.50159	-4.27846		CCR1	-3.93282	3.717		HLA-G	-3.69711	N/A		CD200	3.30389	3.1031		DOCK5	N/A	3.9847		CXCL13	N/A	6.86724		ELK1	N/A	4.79744		HLA-A	-4.47199	N/A		CLC	N/A	4.44654		CLC	N/A	4.44654		DDX58	N/A
FCER1G	5.45953	4.46339		IL4	-2.26713	-3.20955		AEBP1	3.05524	N/A		CCR2	N/A	-4.25125		IL17A	N/A	-7.70835		CD24	3.76402	N/A		F2R	-2.20272	-2.2742		DDX58	N/A	3.07227		EMP1	N/A	-5.56969		HLA-G	-3.69711	N/A		CLCF1	N/A	3.17187		CST3	N/A	4.54082		DOCK1	6.38895
FOXP3	2.41745	N/A		IL5	N/A	-6.07861		AFAP1L2	N/A	3.85734		CCR7	3.53629	N/A		IL18	2.83012	3.46519		CD300A	-2.79513	-2.65581		FBN1	2.17551	N/A		DLL1	4.41059	N/A		ERN1	-2.01432	-2.33286		ID3	5.3088	N/A		DLG5	N/A	2.09335		CTSL	3.62076	N/A		ERN1	-2.01432
HAVCR1	N/A	2.26369		IL5RA	-6.60792	N/A		AFF2	3.13007	N/A		CD200	3.30389	3.1031		IL21	N/A	-7.42911		CD38	N/A	2.12561		FCER1G	5.45953	4.46339		E2F2	N/A	-2.66097		ESR1	N/A	-2.48341		IL17A	N/A	-7.70835		E2F2	N/A	-2.66097		CX3CR1	-6.30027	-6.02081		F2R	-2.20272
HLA-A	-4.47199	N/A		IL9	N/A	-25.2932		AGRN	N/A	2.9998		CD24	3.76402	N/A		IL4	-2.26713	-3.20955		CD86	N/A	-2.16352		FGF2	3.21772	N/A		ESR1	N/A	-2.48341		F2R	-2.20272	-2.2742		IL17F	3.11589	-7.47663		ESR1	N/A	-2.48341		DDX58	N/A	3.07227		FBP1	2.11523
HSPB1	N/A	2.47929		IRAK3	2.91984	N/A		AICDA	5.34142	N/A		CD300A	-2.79513	-2.65581		IL5	N/A	-6.07861		CHKA	2.05806	N/A		FGR	-3.13844	N/A		FCER1G	5.45953	4.46339		F5	N/A	-2.19798		IL17RB	N/A	-7.52372		FCER1G	5.45953	4.46339		DLL1	4.41059	N/A		FCER1G	5.45953
IGFBP3	N/A	-2.93637		IRF7	N/A	2.0858		AIF1	N/A	2.27069		CD38	N/A	2.12561		IL7	N/A	-5.36948		CST3	N/A	4.54082		FOXP3	2.41745	N/A		FOXP3	2.41745	N/A		FCER1G	5.45953	4.46339		IL18	2.83012	3.46519		FCGR3A/FCGR3B	-5.32408	N/A		F5	N/A	-2.19798		FCGR3A/FCGR3B	-5.32408
IL17A	N/A	-7.70835		IRF8	2.50746	N/A		AIM2	-2.48795	-2.09914		CD86	N/A	-2.16352		ITGA1	N/A	2.08567		CTDSPL	N/A	2.22351		FSCN1	3.04166	N/A		GCNT2	N/A	2.08008		FGF2	3.21772	N/A		IL21	N/A	-7.42911		FOXP3	2.41745	N/A		FCER1G	5.45953	4.46339		FGR	-3.13844
IL17RB	N/A	-7.52372		ITGB3	N/A	-5.26201		AJUBA	2.16595	N/A		CFH	-9.63649	N/A		ITGA6	N/A	-5.23915		CX3CR1	-6.30027	-6.02081		GAB1	N/A	4.33003		GNLY	-3.74378	N/A		FOXP3	2.41745	N/A		IL4	-2.26713	-3.20955		GRAP2	N/A	-2.16053		FCGR3A/FCGR3B	-5.32408	N/A		FSTL1	3.01611
IL18	2.83012	3.46519		JCHAIN	-7.17048	-4.57432		AK5	2.62476	3.29069		CHKA	2.05806	N/A		ITGB3	N/A	-5.26201		CYP1B1	N/A	-2.70615		GNLY	-3.74378	N/A		GRAP2	N/A	-2.16053		GNLY	-3.74378	N/A		IL5	N/A	-6.07861		HAVCR1	N/A	2.26369		FOXP3	2.41745	N/A		GZMH	-4.13721
IL21	N/A	-7.42911		LAX1	N/A	-4.7135		AKAP5	N/A	2.58634		CSF3R	N/A	4.05314		JAK2	N/A	-6.45081		DAB2	N/A	4.64073		HAVCR1	N/A	2.26369		HLA-A	-4.47199	N/A		GPS2	N/A	-2.79699		IL5RA	-6.60792	N/A		HES1	N/A	-4.63034		GNLY	-3.74378	N/A		HAVCR1	N/A
IL36A	4.78297	N/A		LGALS3	N/A	-3.40967		AMOTL1	3.99394	N/A		CST3	N/A	4.54082		KLF2	N/A	-3.86178		DOCK1	6.38895	6.83381		HLA-G	-3.69711	N/A		HLA-G	-3.69711	N/A		GRAP2	N/A	-2.16053		IL6R	N/A	-3.67461		HLA-DMB	N/A	-7.08438		HAVCR1	N/A	2.26369		HSPB1	N/A
IL4	-2.26713	-3.20955		LTB	N/A	-3.67939		ANKH	N/A	-2.1147		CTDSPL	N/A	2.22351		LAYN	3.08502	3.94722		DST	2.69071	N/A		HSPB1	N/A	2.47929		HVCN1	N/A	2.67696		HCAR1	2.58227	N/A		IL7	N/A	-5.36948		HLA-DPA1	N/A	-3.4888		HDAC9	N/A	2.99187		IL12RB1	N/A
IL5	N/A	-6.07861		LTBR	N/A	6.80083		ANKRD16	N/A	2.45085		CX3CR1	-6.30027	-6.02081		LGALS3	N/A	-3.40967		EIF4A3	N/A	-6.25888		IGFBP3	N/A	-2.93637		ID3	5.3088	N/A		HDAC9	N/A	2.99187		IL9	N/A	-25.2932		HLA-DPB1	N/A	-4.94527		HLA-A	-4.47199	N/A		IL17A	N/A
IL6R	N/A	-3.67461		MGAT5B	2.09614	N/A		ANPEP	2.07003	N/A		CYP1B1	N/A	-2.70615		LRCH1	N/A	2.02187		ELK1	N/A	4.79744		IL12RB1	N/A	-2.71494		IGFBP3	N/A	-2.93637		HLA-A	-4.47199	N/A		IRAK1	N/A	-2.29101		HLA-G	-3.69711	N/A		HLA-DMB	N/A	-7.08438		IL17F	3.11589
IL9	N/A	-25.2932		NHEJ1	N/A	-2.01218		ANXA3	8.00469	N/A		DAB2	N/A	4.64073		LTB	N/A	-3.67939		EPAS1	-2.64	N/A		IL17A	N/A	-7.70835		IGLL1/IGLL5	-10.0533	-10.1166		HLA-DOA	N/A	-6.80632		IRAK3	2.91984	N/A		HSPA1A/HSPA1B	N/A	3.21783		HLA-DOA	N/A	-6.80632		IL18	2.83012
ITGA1	N/A	2.08567		PTGDR2	-2.36281	-5.97447		ANXA9	-3.5138	N/A		DOCK1	6.38895	6.83381		LTBR	N/A	6.80083		ERN1	-2.01432	-2.33286		IL18	2.83012	3.46519		IL17A	N/A	-7.70835		HLA-G	-3.69711	N/A		IRF8	2.50746	N/A		ID3	5.3088	N/A		HLA-DPA1	N/A	-3.4888		IL21	N/A
ITGAD	N/A	-20.5942		PTGS2	N/A	3.61921		APBB2	N/A	2.37873		DST	2.69071	N/A		LTK	N/A	-3.72636		ESR1	N/A	-2.48341		IL21	N/A	-7.42911		IL17F	3.11589	-7.47663		ID3	5.3088	N/A		ITGA6	N/A	-5.23915		IGFBP2	5.65907	7.62189		HLA-DPB1	N/A	-4.94527		IL3	-4.77019
ITGB3	N/A	-5.26201		RGS16	3.60111	N/A		APLP1	N/A	2.55816		EIF4A3	N/A	-6.25888		MAP4K3	N/A	2.12382		F2R	-2.20272	-2.2742		IL3	-4.77019	N/A		IL17RB	N/A	-7.52372		IFNGR2	2.38096	N/A		ITGAD	N/A	-20.5942		IGLL1/IGLL5	-10.0533	-10.1166		HLA-DRA	N/A	-8.61424		IL4	-2.26713
LGALS3	N/A	-3.40967		RIPK2	N/A	2.2504		APOD	2.71371	4.54684		ELK1	N/A	4.79744		NR1H3	N/A	2.50417		FCER1G	5.45953	4.46339		IL4	-2.26713	-3.20955		IL18	2.83012	3.46519		IGFBP3	N/A	-2.93637		ITGB8	2.88394	N/A		IKZF2	3.08307	2.94968		HLA-G	-3.69711	N/A		IL5	N/A
LRP6	N/A	2.0998		RSAD2	N/A	3.91778		APOE	N/A	2.71971		EMP1	N/A	-5.56969		NR4A1	2.38399	N/A		FCGR3A/FCGR3B	-5.32408	N/A		IL5	N/A	-6.07861		IL21	N/A	-7.42911		IGLL1/IGLL5	-10.0533	-10.1166		JAG1	2.63233	5.6956		IL12RB1	N/A	-2.71494		ICA1	N/A	2.6366		IL6R	N/A
LTB	N/A	-3.67939		SCARF1	2.87942	3.6285		APOL4	N/A	2.33803		EPAS1	-2.64	N/A		P2RX7	N/A	-2.13323		FGF2	3.21772	N/A		IL6R	N/A	-3.67461		IL3	-4.77019	N/A		IKZF2	3.08307	2.94968		KIT	3.76243	N/A		IL17A	N/A	-7.70835		IL12RB1	N/A	-2.71494		IL7	N/A
LTBR	N/A	6.80083		SELP	-2.73387	N/A		ARHGAP32	2.8927	N/A		ERN1	-2.01432	-2.33286		PLEC	N/A	-2.55416		FGR	-3.13844	N/A		IL7	N/A	-5.36948		IL36A	4.78297	N/A		IL12RB1	N/A	-2.71494		LIF	3.02015	N/A		IL17F	3.11589	-7.47663		IL17A	N/A	-7.70835		IL9	N/A
MAP4K3	N/A	2.12382		TLR2	3.86885	N/A		ARHGEF12	N/A	-3.57711		ESR1	N/A	-2.48341		PTGDR2	-2.36281	-5.97447		FOXP3	2.41745	N/A		ITGA1	N/A	2.08567		IL4	-2.26713	-3.20955		IL17A	N/A	-7.70835		LTB	N/A	-3.67939		IL18	2.83012	3.46519		IL17F	3.11589	-7.47663		IRAK1	N/A
MMP14	N/A	2.63396		TLR7	2.56424	5.95365		ARL11	N/A	2.51885		F2R	-2.20272	-2.2742		PTGS2	N/A	3.61921		GAB1	N/A	4.33003		ITGA6	N/A	-5.23915		IL5	N/A	-6.07861		IL18	2.83012	3.46519		LTBR	N/A	6.80083		IL21	N/A	-7.42911		IL18	2.83012	3.46519		IRF7	N/A
NCF1	N/A	2.87462		TNFRSF21	N/A	2.88849		ARMCX1	N/A	3.161		FCER1G	5.45953	4.46339		RGS16	3.60111	N/A		GAS5	3.87871	N/A		ITGB3	N/A	-5.26201		IL5RA	-6.60792	N/A		IL21	N/A	-7.42911		LY9	-2.11913	-3.53146		IL3	-4.77019	N/A		IL18RAP	N/A	2.06571		IRF8	2.50746
NR1H3	N/A	2.50417		TNFRSF9	N/A	2.60052		ARMCX2	2.19288	2.79304		FCGR3A/FCGR3B	-5.32408	N/A		RORC	N/A	-5.28645		GNLY	-3.74378	N/A		JAK2	N/A	-6.45081		IL6R	N/A	-3.67461		IL3	-4.77019	N/A		MPZ	N/A	2.19104		IL4	-2.26713	-3.20955		IL21	N/A	-7.42911		ITGB3	N/A
NR3C2	N/A	-2.74632		TNFSF13B	N/A	2.79135		ASIC1	2.98081	N/A		FGF2	3.21772	N/A		S100A4	N/A	-2.37555		GSTM1	3.35358	N/A		JAML	N/A	-2.42563		IL7	N/A	-5.36948		IL4	-2.26713	-3.20955		MUC1	N/A	-9.02856		IL4I1	2.04865	N/A		IL3	-4.77019	N/A		KLF2	N/A
NR4A1	2.38399	N/A						ATP6V0A4	N/A	-6.09243		FGR	-3.13844	N/A		S1PR5	-3.03498	N/A		HES1	N/A	-4.63034		KIT	3.76243	N/A		IL9	N/A	-25.2932		IL4I1	2.04865	N/A		NHEJ1	N/A	-2.01218		IL5	N/A	-6.07861		IL4	-2.26713	-3.20955		LGALS3	N/A
P2RX7	N/A	-2.13323						ATP9A	N/A	-4.99027		FOXP3	2.41745	N/A		SELP	-2.73387	N/A		HLA-A	-4.47199	N/A		LGALS3	N/A	-3.40967		IRAK1	N/A	-2.29101		IL5	N/A	-6.07861		NR1H3	N/A	2.50417		IL5RA	-6.60792	N/A		IL5	N/A	-6.07861		LILRB1	-4.1539
PLEC	N/A	-2.55416						AUTS2	2.96425	N/A		GAB1	N/A	4.33003		SERPINE2	2.87198	N/A		HLA-G	-3.69711	N/A		LGMN	N/A	-4.32688		IRAK3	2.91984	N/A		IL5RA	-6.60792	N/A		NR3C2	N/A	-2.74632		IL6R	N/A	-3.67461		IL5RA	-6.60792	N/A		MEX3B	2.01339
PTGDR2	-2.36281	-5.97447						B3GALNT1	4.38434	2.00357		GAS5	3.87871	N/A		SPINT2	2.56315	N/A		HNF1B	3.63307	N/A		LIF	3.02015	N/A		IRF8	2.50746	N/A		IL6R	N/A	-3.67461		NR4A1	2.38399	N/A		IL7	N/A	-5.36948		IL6R	N/A	-3.67461		MUC1	N/A
PTGER3	6.5018	6.88319						B3GAT1	-2.9582	-8.32354		GNLY	-3.74378	N/A		STING1	N/A	-2.46298		HOPX	N/A	-2.76008		LTBR	N/A	6.80083		ITGA6	N/A	-5.23915		IL7	N/A	-5.36948		P2RX7	N/A	-2.13323		IL9	N/A	-25.2932		IL7	N/A	-5.36948		NCF1	N/A
PTGIR	4.37373	N/A						B3GNT5	N/A	5.1912		GRB10	3.83347	N/A		TGM2	N/A	3.11683		HSPA1A/HSPA1B	N/A	3.21783		MMP14	N/A	2.63396		ITGAD	N/A	-20.5942		IL9	N/A	-25.2932		PTGDR	-2.35897	N/A		IRF8	2.50746	N/A		IL9	N/A	-25.2932		NCR2	2.96548
PTGS2	N/A	3.61921						B4GALT6	N/A	4.24143		GSTM1	3.35358	N/A		TLR2	3.86885	N/A		HSPA6	N/A	5.78273		MTSS1	N/A	4.72252		ITGB3	N/A	-5.26201		IRAK1	N/A	-2.29101		PTGDR2	-2.36281	-5.97447		ITGAD	N/A	-20.5942		IRAK1	N/A	-2.29101		NR4A2	N/A
RIPK2	N/A	2.2504						BACE2	N/A	2.4798		HES1	N/A	-4.63034		TNFRSF21	N/A	2.88849		HSPB1	N/A	2.47929		MUC1	N/A	-9.02856		ITGB8	2.88394	N/A		IRAK3	2.91984	N/A		PTGER3	6.5018	6.88319		ITGB3	N/A	-5.26201		IRAK3	2.91984	N/A		OSBP2	-7.93247
RORC	N/A	-5.28645						BAG2	N/A	-6.01244		HLA-A	-4.47199	N/A		TNFRSF8	N/A	-4.00348		IER3	N/A	2.14461		MYH10	3.52102	N/A		JAG1	2.63233	5.6956		IRF7	N/A	2.0858		PTGIR	4.37373	N/A		JAG1	2.63233	5.6956		IRF8	2.50746	N/A		P2RX7	N/A
RPL13A	N/A	-2.75385						BAMBI	N/A	3.3771		HLA-G	-3.69711	N/A		TNFRSF9	N/A	2.60052		IGFBP2	5.65907	7.62189		MYO1E	2.89481	N/A		JCHAIN	-7.17048	-4.57432		IRF8	2.50746	N/A		RORC	N/A	-5.28645		KIT	3.76243	N/A		ITGA1	N/A	2.08567		PLEK	-2.66168
S100A4	N/A	-2.37555						BANK1	2.40077	3.41237		HNF1B	3.63307	N/A		TNFSF13B	N/A	2.79135		IGFBP3	N/A	-2.93637		NEDD4	N/A	2.06537		KIT	3.76243	N/A		IRS1	N/A	2.10371		SCARF1	2.87942	3.6285		KLF2	N/A	-3.86178		ITGAD	N/A	-20.5942		PROS1	N/A
SELP	-2.73387	N/A						BCL11B	N/A	-2.0343		HOPX	N/A	-2.76008						IKZF2	3.08307	2.94968		NR1H3	N/A	2.50417		KLF2	N/A	-3.86178		ITGB3	N/A	-5.26201		SELP	-2.73387	N/A		KLF3	N/A	-2.62828		JAK2	N/A	-6.45081		PTGER2	N/A
SERPINE2	2.87198	N/A						BCL6B	7.9599	N/A		HSPA1A/HSPA1B	N/A	3.21783						IL17A	N/A	-7.70835		NR4A1	2.38399	N/A		KLF3	N/A	-2.62828		ITGB8	2.88394	N/A		SPHK1	N/A	2.22822		KLRD1	-2.31084	N/A		JPH4	3.61185	N/A		SCARF1	2.87942
SPHK1	N/A	2.22822						BEND4	2.04102	N/A		HSPA6	N/A	5.78273						IL17F	3.11589	-7.47663		NRP2	3.98911	N/A		LGALS3	N/A	-3.40967		JAG1	2.63232	5.6956		STING1	N/A	-2.46298		LGALS3	N/A	-3.40967		KIT	3.76243	N/A		SIRPB1	N/A
SPINT2	2.56315	N/A						BEND5	2.81862	N/A		HSPB1	N/A	2.47929						IL18	2.83012	3.46519		PARD3	7.3549	5.80426		LGMN	N/A	-4.32688		JAK2	N/A	-6.45081		TCF4	N/A	4.00699		LILRB1	-4.1539	N/A		KLF2	N/A	-3.86178		SNCA	4.05025
STING1	N/A	-2.46298						BIN1	N/A	-2.15964		IER3	N/A	2.14461						IL21	N/A	-7.42911		PLEC	N/A	-2.55416		LIF	3.02015	N/A		KIT	3.76243	N/A		THRA	N/A	-5.69894		LTB	N/A	-3.67939		KLRC2	N/A	4.0709		SPHK1	N/A
TGM2	N/A	3.11683						BMP2K	N/A	2.10873		IGFBP2	5.65907	7.62189						IL3	-4.77019	N/A		PLXNA3	N/A	-5.38856		LILRB1	-4.1539	N/A		KLF2	N/A	-3.86178		TIGIT	N/A	-2.1712		LTBR	N/A	6.80083		KLRD1	-2.31084	N/A		SPRED2	5.87755
TLR2	3.86885	N/A						BMP4	N/A	4.8774		IGFBP3	N/A	-2.93637						IL4	-2.26713	-3.20955		PLXNA4	2.23704	N/A		LTB	N/A	-3.67939		KLF3	N/A	-2.62828		TLR2	3.86885	N/A		LY9	-2.11913	-3.53146		LAX1	N/A	-4.7135		TGM2	N/A
TLR3	-2.27381	N/A						BRD3OS	-2.58455	N/A		IKZF2	3.08307	2.94968						IL5	N/A	-6.07861		PTGDR	-2.35897	N/A		LTBR	N/A	6.80083		KLRD1	-2.31084	N/A		TLR3	-2.27381	N/A		MYDGF	N/A	-5.93545		LGALS3	N/A	-3.40967		TIGIT	N/A
TLR7	2.56424	5.95365						BTBD9	N/A	-5.35209		IL17A	N/A	-7.70835						IL6R	N/A	-3.67461		PTGDR2	-2.36281	-5.97447		LY9	-2.11913	-3.53146		LGALS3	N/A	-3.40967		TNFRSF21	N/A	2.88849		NR4A1	2.38399	N/A		LGALS3BP	N/A	2.57259		TLR2	3.86885
TNFRSF21	N/A	2.88849						C11orf21	N/A	-2.42478		IL17F	3.11589	-7.47663						IL7	N/A	-5.36948		PTGS2	N/A	3.61921		MGAT5B	2.09614	N/A		LIF	3.02015	N/A		TNFRSF8	N/A	-4.00348		P2RX7	N/A	-2.13323		LILRB1	-4.1539	N/A		TLR3	-2.27381
TNFRSF8	N/A	-4.00348						C19orf38	3.88779	3.33495		IL18	2.83012	3.46519						IL9	N/A	-25.2932		RAB13	2.97244	4.35915		MPZ	N/A	2.19104		LILRB1	-4.1539	N/A		TNFRSF9	N/A	2.60052		PAWR	2.05075	2.95743		LTB	N/A	-3.67939		TLR7	2.56424
TNFRSF9	N/A	2.60052						C1orf21	N/A	2.13746		IL21	N/A	-7.42911						IRAK1	N/A	-2.29101		ROBO1	5.20035	6.33562		MUC1	N/A	-9.02856		LTB	N/A	-3.67939		TNFSF13B	N/A	2.79135		PTGS2	N/A	3.61921		LTBR	N/A	6.80083		TNFRSF9	N/A
								C1QTNF6	N/A	2.83121		IL3	-4.77019	N/A						ITGA6	N/A	-5.23915		RPL13A	N/A	-2.75385		NHEJ1	N/A	-2.01218		LTBR	N/A	6.80083		TRIB2	N/A	-2.23767		RIPK2	N/A	2.2504		MPZ	N/A	2.19104		TNFSF11	N/A
								C22orf46	N/A	-6.76866		IL4	-2.26713	-3.20955						ITGB3	N/A	-5.26201		S100A4	N/A	-2.37555		NR1H3	N/A	2.50417		LY9	-2.11913	-3.53146						RORC	N/A	-5.28645		NCF1	N/A	2.87462		TRIM47	N/A
								C4BPB	N/A	-2.21962		IL5	N/A	-6.07861						JAG1	2.63233	5.6956		SELP	-2.73387	N/A		NR3C2	N/A	-2.74632		MMP14	N/A	2.63396						SAC3D1	N/A	-4.60767		NCR2	2.96548	N/A		TRIM5	N/A
								C4orf48	N/A	-2.22959		IL6R	N/A	-3.67461						JAK2	N/A	-6.45081		SERPINH1	N/A	3.88029		NR4A1	2.38399	N/A		MSC	-2.11115	-7.30962						SP3	3.42487	N/A		NR1H3	N/A	2.50417		TRIM6	N/A
								C5orf15	-4.91868	N/A		IL7	N/A	-5.36948						KIT	3.76243	N/A		SLAMF8	-2.04976	N/A		NTRK1	3.42312	4.22249		NHEJ1	N/A	-2.01218						STING1	N/A	-2.46298		NR4A1	2.38399	N/A		WASF1	N/A
								C8orf82	N/A	4.09264		IL9	N/A	-25.2932						KLF2	N/A	-3.86178		SPHK1	N/A	2.22822		P2RX7	N/A	-2.13323		NR4A1	2.38399	N/A						TCF7	2.107	N/A		NR4A2	N/A	3.7403
								CA2	2.00465	N/A		IRAK1	N/A	-2.29101						KLF5	N/A	2.27947		TIAM1	N/A	-2.15698		PAWR	2.05075	2.95743		NR4A2	N/A	3.74031						THY1	2.56592	N/A		P2RX7	N/A	-2.13323
								CA6	N/A	-4.83554		IRAK3	2.91984	N/A						LAX1	N/A	-4.7135		TLR2	3.86885	N/A		PTGDR	-2.35897	N/A		NTRK1	3.42312	4.22249						TIGIT	N/A	-2.1712		PILRB	-2.46814	N/A
								CACNA1D	N/A	-6.34062		IRS1	N/A	2.10371						LDOC1	N/A	-2.32149		TNFRSF8	N/A	-4.00348		PTGDR2	-2.36281	-5.97447		P2RX7	N/A	-2.13323						TLR2	3.86885	N/A		PROS1	N/A	3.22537
								CACNA1I	N/A	-3.7035		ITGA6	N/A	-5.23915						LGALS3	N/A	-3.40967		TNFSF11	N/A	-2.94875		PTGER3	6.5018	6.88319		POFUT1	N/A	2.33697						TLR3	-2.27381	N/A		PTGDR	-2.35897	N/A
								CACNA2D2	N/A	2.26194		ITGB3	N/A	-5.26201						LGALS3BP	N/A	2.57259		VIPR1	N/A	-3.74994		PTGIR	4.37373	N/A		PTGS2	N/A	3.61921						TLR7	2.56424	5.95365		PTGDR2	-2.36281	-5.97447
								CADM1	-2.68247	-4.49183		JAG1	2.63233	5.6956						LIF	3.02015	N/A						RIPK2	N/A	2.2504		RIPK2	N/A	2.2504						TMIGD2	5.66619	N/A		PTGER2	N/A	2.53314
								CALCRL	N/A	3.33244		JAK2	N/A	-6.45081						LIMS1	N/A	-2.33001						RORC	N/A	-5.28645		RORC	N/A	-5.28645						TNFRSF21	N/A	2.88849		PTGER3	6.5018	6.88319
								CALHM2	N/A	-2.49691		JUP	4.32509	3.29896						LMNA	N/A	-2.6205						SCARF1	2.87942	3.6285		RSAD2	N/A	3.91778						TNFRSF9	N/A	2.60052		PTGS2	N/A	3.61921
								CAMKK1	3.18595	N/A		KIT	3.76243	N/A						LY9	-2.11913	-3.53146						SELP	-2.73387	N/A		SELP	-2.73387	N/A						TNFSF11	N/A	-2.94875		RIPK2	N/A	2.2504
								CAMTA1	-6.65342	N/A		KLF2	N/A	-3.86178						MED14	N/A	-5.78996						SOX4	5.00347	N/A		SLAMF8	-2.04976	N/A						TNFSF13B	N/A	2.79135		SELP	-2.73387	N/A
								CARMIL1	2.1284	N/A		KLF5	N/A	2.27947						MTSS1	N/A	4.72252						SPHK1	N/A	2.22822		SNAI1	N/A	2.87063						TRADD	N/A	-2.74519		SNCA	4.05025	N/A
								CASZ1	N/A	-7.57929		LAPTM4B	2.60673	N/A						MX1	N/A	2.86025						STING1	N/A	-2.46298		SOX4	5.00347	N/A						TSC22D3	N/A	2.09468		STING1	N/A	-2.46298
								CAVIN1	N/A	3.11023		LAX1	N/A	-4.7135						NACC1	N/A	-4.37913						TCF4	N/A	4.00699		SP3	3.42487	N/A						ULBP1	2.56503	N/A		TGM2	N/A	3.11683
								CBX2	2.27882	N/A		LDOC1	N/A	-2.32149						NKRF	N/A	3.01361						THRA	N/A	-5.69894		TCF4	N/A	4.00699						ZBTB16	N/A	-2.6828		THY1	2.56592	N/A
								CCDC103	2.3147	N/A		LGALS3	N/A	-3.40967						NR1D1	N/A	-2.15382						TIGIT	N/A	-2.1712		TCF7	2.10699	N/A										TIGIT	N/A	-2.1712
								CCDC106	N/A	2.37008		LGALS3BP	N/A	2.57259						NR4A1	2.38399	N/A						TLR2	3.86885	N/A		THRA	N/A	-5.69894										TLR2	3.86885	N/A
								CCDC124	N/A	-6.60213		LIF	3.02015	N/A						NR4A2	N/A	3.7403						TLR3	-2.27381	N/A		TLR2	3.86885	N/A										TLR3	-2.27381	N/A
								CCDC144A	-2.71475	N/A		LIMS1	N/A	-2.33001						NRN1	4.48898	4.90667						TNFRSF21	N/A	2.88849		TLR3	-2.27381	N/A										TLR7	2.56424	5.95365
								CCDC3	N/A	-6.64226		LMNA	N/A	-2.6205						NTN4	-2.64349	N/A						TNFRSF8	N/A	-4.00348		TLR7	2.56424	5.95365										TNFRSF21	N/A	2.88849
								CCL22	3.1986	N/A		LY9	-2.11913	-3.53146						NTRK1	3.42312	4.22249						TNFRSF9	N/A	2.60052		TNFRSF8	N/A	-4.00348										TNFRSF9	N/A	2.60052
								CCL25	3.61242	N/A		MED14	N/A	-5.78996						P2RX7	N/A	-2.13323						TNFSF11	N/A	-2.94875		TNFRSF9	N/A	2.60052										TNFSF11	N/A	-2.94875
								CCL4	-2.154	N/A		MTSS1	N/A	4.72252						PLAC8	N/A	2.55157						TNFSF13B	N/A	2.79135		TNFSF11	N/A	-2.94875										TNFSF13B	N/A	2.79135
								CCNG2	N/A	-6.18522		MX1	N/A	2.86025						PLPP1	N/A	2.4999						TRIB2	N/A	-2.23767		TNFSF13B	N/A	2.79135										ULBP1	2.56503	N/A
								CCR1	-3.93282	3.717		NACC1	N/A	-4.37913						PPFIA3	N/A	2.02562										TWIST1	2.02748	5.61566										USP18	N/A	3.21384
								CCR2	N/A	-4.25125		NKRF	N/A	3.01361						PTGDR2	-2.36281	-5.97447										USP18	N/A	3.21384										VIPR1	N/A	-3.74994
								CCR6	N/A	-7.05955		NR1D1	N/A	-2.15382						PTGIS	2.0009	-5.10552										ZBTB16	N/A	-2.6828
								CCR7	3.53629	N/A		NR4A1	2.38399	N/A						PTGS2	N/A	3.61921
								CCR8	N/A	-4.23565		NR4A2	N/A	3.7403						PTPRK	2.14292	N/A
								CD180	N/A	-7.62141		NRN1	4.48898	4.90667						RASSF8	4.76043	2.87086
								CD200	3.30389	3.1031		NTN4	-2.64349	N/A						RGS16	3.60111	N/A
								CD24	3.76402	N/A		NTRK1	3.42312	4.22249						RGS18	2.8868	4.36961
								CD248	2.7147	3.61861		P2RX7	N/A	-2.13323						RIPK2	N/A	2.2504
								CD300A	-2.79513	-2.65581		PLAC8	N/A	2.55157						RORC	N/A	-5.28645
								CD38	N/A	2.12561		PLPP1	N/A	2.4999						RXRA	N/A	-5.76229
								CD46	N/A	2.08855		PPFIA3	N/A	2.02562						S100A4	N/A	-2.37555
								CD52	N/A	-2.44028		PTGDR2	-2.36281	-5.97447						S100P	N/A	-5.80392
								CD86	N/A	-2.16352		PTGIS	2.0009	-5.10552						SNAI1	N/A	2.87063
								CD93	N/A	3.33112		PTGS2	N/A	3.61921						SNCA	4.05025	N/A
								CDHR1	-6.45867	N/A		PTPRK	2.14292	N/A						SPHK1	N/A	2.22822
								CDK14	N/A	4.28464		RASSF8	4.76043	2.87086						STX1B	N/A	3.14556
								CDKN2B	3.43078	N/A		RGS16	3.60111	N/A						STX8	3.82311	3.96972
								CENPM	N/A	-6.67694		RGS18	2.8868	4.36961						STYK1	-9.00097	N/A
								CFH	-9.63649	N/A		RIPK2	N/A	2.2504						SYNM	-2.24863	2.37072
								CH25H	N/A	4.16086		RORC	N/A	-5.28645						TCF7	2.107	N/A
								CHDH	N/A	-5.70716		RXRA	N/A	-5.76229						TCF7L2	N/A	2.50549
								CHKA	2.05806	N/A		S100A4	N/A	-2.37555						TFPI	N/A	8.26488
								CHRNA6	2.82182	2.82435		S100P	N/A	-5.80392						TGM2	N/A	3.11683
								CIBAR1	N/A	2.10423		SMAD1	2.32411	N/A						TLR2	3.86885	N/A
								CIITA	N/A	-2.4972		SNAI1	N/A	2.87063						TLR3	-2.27381	N/A
								CLCF1	N/A	3.17187		SNCA	4.05025	N/A						TNFRSF8	N/A	-4.00348
								CLDN12	N/A	2.28875		SOX4	5.00347	N/A						TNFRSF9	N/A	2.60052
								CLEC12A	-3.45606	N/A		SPHK1	N/A	2.22822						TNFSF11	N/A	-2.94875
								CLNK	3.77432	N/A		STX1B	N/A	3.14556						TNFSF13B	N/A	2.79135
								CLYBL	2.96771	N/A		STX8	3.82311	3.96972						TRADD	N/A	-2.74519
								CNN3	3.53842	N/A		STYK1	-9.00097	N/A						TRIB2	N/A	-2.23767
								CNTLN	4.19006	3.97053		SYNM	-2.24863	2.37072						TSC22D3	N/A	2.09468
								COA3	N/A	-4.76978		TCF7	2.107	N/A						TWIST1	2.02748	5.61567
								COLQ	2.44094	N/A		TCF7L2	N/A	2.50549						USP18	N/A	3.21384
								CPA5	N/A	5.20862		TFPI	N/A	8.26488						XDH	N/A	-6.39918
								CPEB2	N/A	2.2113		TGM2	N/A	3.11683						ZBTB16	N/A	-2.6828
								CPQ	N/A	-3.71764		TLR2	3.86885	N/A						ZNF528	N/A	2.26914
								CREB3L3	4.21429	N/A		TLR3	-2.27381	N/A
								CRISPLD1	6.91211	3.65831		TNFRSF8	N/A	-4.00348
								CSF3R	N/A	4.05314		TNFRSF9	N/A	2.60052
								CST3	N/A	4.54082		TNFSF11	N/A	-2.94875
								CST7	-2.29695	N/A		TNFSF13B	N/A	2.79135
								CTDSPL	N/A	2.22351		TRADD	N/A	-2.74519
								CTSL	3.62076	N/A		TRIB2	N/A	-2.23767
								CTTNBP2NL	2.19012	2.13101		TSC22D3	N/A	2.09468
								CX3CR1	-6.30027	-6.02081		TWIST1	2.02748	5.61567
								CXCL13	N/A	6.86724		USP18	N/A	3.21384
								CXCR1	N/A	-5.79491		XDH	N/A	-6.39918
								CXCR6	-3.00447	-2.93971		ZBTB16	N/A	-2.6828
								CXXC5	2.73552	N/A		ZNF528	N/A	2.26914
								CYP1B1	N/A	-2.70615
								CYP2J2	N/A	-2.50012
								CYP2S1	N/A	10.4281
								CYRIA	-2.34813	2.76644
								CYTOR	N/A	-3.09101
								DAB2	N/A	4.64073
								DACT3	3.49611	N/A
								DAPK2	-2.02788	N/A
								DBNDD2	N/A	2.50152
								DCAF11	N/A	-6.19843
								DCAF6	N/A	2.06781
								DCBLD1	N/A	-2.7009
								DCHS1	N/A	3.47961
								DDI1	-2.749	N/A
								DDIT4L	-2.00686	N/A
								DDX3Y	N/A	-24.9269
								DDX58	N/A	3.07227
								DDX60L	N/A	2.73335
								DENND5A	2.2947	N/A
								DEPP1	3.88914	5.60916
								DGCR6L	N/A	-4.77511
								DHX32	N/A	-6.79548
								DLC1	2.98664	N/A
								DLG4	N/A	6.61749
								DLG5	N/A	2.09335
								DLL1	4.41059	N/A
								DMPK	3.8071	N/A
								DNAAF3	N/A	4.6969
								DNAJC5B	3.82457	4.33972
								DNAJC6	N/A	-2.84275
								DOCK1	6.38895	6.83381
								DOCK5	N/A	3.9847
								DSG2	3.81854	4.92626
								DST	2.69071	N/A
								DTHD1	-3.19488	N/A
								DZIP1	N/A	3.15064
								E2F2	N/A	-2.66097
								E2F5	N/A	2.02151
								EEPD1	N/A	-3.52828
								EGFL6	2.48718	N/A
								EIF4A3	N/A	-6.25888
								ELK1	N/A	4.79744
								EMD	2.57234	N/A
								ENO3	N/A	3.93114
								EPAS1	-2.64	N/A
								EPB41L3	2.85633	N/A
								ERN1	-2.01432	-2.33286
								ESM1	-2.3185	N/A
								ESR1	N/A	-2.48341
								EVA1C	N/A	-2.05461
								F2R	-2.20272	-2.2742
								F5	N/A	-2.19798
								FADS1	-2.42488	N/A
								FADS2	-2.22403	N/A
								FAM169A	N/A	-2.12788
								FAM186B	N/A	2.90452
								FAM76A	-5.71181	5.50257
								FAM78B	N/A	2.51281
								FAM98C	N/A	-6.01741
								FANK1	N/A	-5.71197
								FBN1	2.17551	N/A
								FBP1	2.11523	N/A
								FBXO15	N/A	2.77946
								FBXO2	-2.06847	N/A
								FBXO27	3.072	N/A
								FCER1G	5.45953	4.46339
								FCGR3A/FCGR3B	-5.32408	N/A
								FCRL5	-3.25715	N/A
								FCRL6	-2.61863	N/A
								FGD2	-2.16324	N/A
								FGF2	3.21772	N/A
								FGR	-3.13844	N/A
								FKBP10	N/A	3.98787
								FKBP11	N/A	-2.18022
								FOSL2	N/A	-2.84437
								FOXE1	-2.40758	N/A
								FOXE3	-2.74468	N/A
								FOXP3	2.41745	N/A
								FSCN1	3.04166	N/A
								FSTL1	3.01611	N/A
								G0S2	N/A	4.40158
								GAB1	N/A	4.33003
								GAS5	3.87871	N/A
								GAS7	N/A	3.55656
								GCNT2	N/A	2.08008
								GEM	2.938	N/A
								GLCCI1	N/A	2.22074
								GLT1D1	2.82377	3.89812
								GMPR	2.74563	3.84548
								GNAI1	8.22812	N/A
								GNB4	2.08137	3.0893
								GNG4	3.81853	N/A
								GNG8	6.28041	N/A
								GNLY	-3.74378	N/A
								GNPDA1	N/A	-9.09988
								GOLGA7B	N/A	-2.86994
								GOLIM4	N/A	2.34314
								GPA33	3.44622	N/A
								GPC2	2.00588	N/A
								GPR135	N/A	2.32375
								GPR141	-4.83299	N/A
								GPR27	-2.17858	N/A
								GPR84	N/A	2.36112
								GPS2	N/A	-2.79699
								GRAP2	N/A	-2.16053
								GRB10	3.83347	N/A
								GREM2	N/A	-6.60919
								GRIK5	2.92156	5.65263
								GRIN2D	N/A	3.02135
								GRPEL2	N/A	5.31027
								GSDME	4.67127	N/A
								GSTM1	3.35358	N/A
								GSTO2	N/A	2.27617
								GUCY1B1	6.18887	5.43127
								GZMH	-4.13721	N/A
								GZMK	N/A	-2.51262
								GZMM	N/A	-2.20988
								H1-0	N/A	2.36203
								HAUS4	N/A	-8.25791
								HAVCR1	N/A	2.26369
								HCAR1	2.58227	N/A
								HDAC9	N/A	2.99187
								HES1	N/A	-4.63034
								HKDC1	N/A	-7.31683
								HLA-A	-4.47199	N/A
								HLA-C	N/A	-7.28594
								HLA-DMB	N/A	-7.08438
								HLA-DOA	N/A	-6.80632
								HLA-DPA1	N/A	-3.4888
								HLA-DPB1	N/A	-4.94527
								HLA-DRA	N/A	-8.61424
								HLA-G	-3.69711	N/A
								HMGN3	N/A	2.56721
								HMHB1	4.4162	N/A
								HNF1B	3.63307	N/A
								HOMER1	N/A	2.34456
								HOOK1	2.66934	N/A
								HOPX	N/A	-2.76008
								HOTAIRM1	-5.91018	N/A
								HPN	-4.75881	N/A
								HSF2BP	N/A	2.01627
								HSF5	N/A	-2.63453
								HSPA1A/HSPA1B	N/A	3.21783
								HSPA4L	4.2511	2.38642
								HSPA6	N/A	5.78273
								HSPB1	N/A	2.47929
								HVCN1	N/A	2.67696
								ICA1	N/A	2.6366
								ID3	5.3088	N/A
								IER3	N/A	2.14461
								IFI27	N/A	4.81108
								IFI6	N/A	3.63364
								IFIT1	N/A	4.88357
								IFIT3	N/A	3.09154
								IFITM10	N/A	2.30508
								IFNGR2	2.38096	N/A
								IFTAP	N/A	3.59745
								IGFBP2	5.65907	7.62189
								IGFBP3	N/A	-2.93637
								IGLL1/IGLL5	-10.0533	-10.1166
								IGSF8	N/A	-5.00325
								IKZF2	3.08307	2.94968
								IL12RB1	N/A	-2.71494
								IL17A	N/A	-7.70835
								IL17F	3.11589	-7.47663
								IL17RB	N/A	-7.52372
								IL18	2.83012	3.46519
								IL18RAP	N/A	2.06571
								IL21	N/A	-7.42911
								IL26	N/A	-5.10688
								IL3	-4.77019	N/A
								IL36A	4.78297	N/A
								IL4	-2.26713	-3.20955
								IL4I1	2.04865	N/A
								IL5	N/A	-6.07861
								IL5RA	-6.60792	N/A
								IL6R	N/A	-3.67461
								IL7	N/A	-5.36948
								ILDR2	N/A	2.04405
								ILKAP	N/A	-5.77481
								INAVA	2.76615	N/A
								IRAK1	N/A	-2.29101
								IRAK3	2.91984	N/A
								IRF7	N/A	2.0858
								IRF8	2.50746	N/A
								IRS1	N/A	2.10371
								ITGA1	N/A	2.08567
								ITGA6	N/A	-5.23915
								ITGAD	N/A	-20.5942
								ITGB3	N/A	-5.26201
								ITGB8	2.88394	N/A
								JAG1	2.63233	5.6956
								JAK2	N/A	-6.45081
								JAML	N/A	-2.42563
								JCHAIN	-7.17048	-4.57432
								JPH4	3.61185	N/A
								JUP	4.32509	3.29896
								KANK2	2.11348	3.01816
								KCNA6	3.43636	-6.9344
								KCNH2	3.1692	N/A
								KCNK1	N/A	-3.41629
								KIAA1671	N/A	-7.6629
								KIF19	-2.37522	N/A
								KIT	3.76243	N/A
								KLF2	N/A	-3.86178
								KLF3	N/A	-2.62828
								KLF5	N/A	2.27947
								KLHDC4	N/A	-5.20132
								KLHDC7B	N/A	3.00182
								KLHL33	3.42095	N/A
								KLHL35	N/A	2.34668
								KLK1	2.06944	3.50473
								KLRC2	N/A	4.0709
								KLRD1	-2.31084	N/A
								KRBOX1	N/A	3.2806
								KRT18	N/A	2.84198
								KRT5	-4.25174	N/A
								KRTAP12-3	-3.06552	N/A
								KYAT1	N/A	3.34222
								L3HYPDH	N/A	2.40825
								LAPTM4B	2.60673	N/A
								LARGE2	-2.51342	N/A
								LAX1	N/A	-4.7135
								LAYN	3.08502	3.94722
								LDLRAD4	2.02661	N/A
								LDOC1	N/A	-2.32149
								LGALS3	N/A	-3.40967
								LGALS3BP	N/A	2.57259
								LGMN	N/A	-4.32688
								LGR6	-6.22125	N/A
								LIF	3.02015	N/A
								LILRB1	-4.1539	N/A
								LIME1	N/A	-2.80851
								LIMS1	N/A	-2.33001
								LMCD1	N/A	2.7514
								LMNA	N/A	-2.6205
								LPAR5	-2.8891	N/A
								LPL	N/A	5.57296
								LRCH1	N/A	2.02187
								LRG1	3.72438	N/A
								LRP11	N/A	-3.21228
								LRP6	N/A	2.0998
								LRRN1	3.80218	N/A
								LRRN3	2.39612	N/A
								LTB	N/A	-3.67939
								LTBR	N/A	6.80083
								LTK	N/A	-3.72636
								LY9	-2.11913	-3.53146
								LYPLAL1	N/A	-5.39476
								LZTS1	2.96615	N/A
								MAGI1	3.43226	N/A
								MAK	N/A	-3.79182
								MAML3	2.03281	N/A
								MAP1LC3A	N/A	-9.71825
								MAP4K3	N/A	2.12382
								MARVELD1	N/A	2.37102
								MB21D2	N/A	-5.20195
								MED14	N/A	-5.78996
								MEOX1	N/A	-6.50996
								MEST	2.30199	2.2561
								MEX3B	2.01339	2.3243
								MFSD14A	N/A	-6.3473
								MFSD6L	N/A	2.45554
								MGAT5B	2.09614	N/A
								MIS12	N/A	2.23154
								MMP14	N/A	2.63396
								MOB3B	3.49892	3.40197
								MOCOS	N/A	2.22195
								MPZ	N/A	2.19104
								MRC2	N/A	-3.13936
								MREG	N/A	-7.17473
								MRPL52	N/A	-2.39751
								MRPL54	N/A	-8.38664
								MRPS21	3.07281	3.48817
								MSC	-2.11115	-7.30962
								MT1M	N/A	2.62175
								MTSS1	N/A	4.72252
								MUC1	N/A	-9.02856
								MX1	N/A	2.86025
								MYH10	3.52102	N/A
								MYL9	N/A	-4.06627
								MYO1B	3.5254	2.60422
								MYO1E	2.89481	N/A
								MYO3B	N/A	-4.00685
								MYO6	-4.48384	N/A
								MYOF	-3.4324	-6.6389
								N4BP3	3.63267	N/A
								NAALADL1	N/A	-2.91695
								NACC1	N/A	-4.37913
								NAP1L2	N/A	-3.37257
								NCBP1	N/A	-6.30245
								NCF1	N/A	2.87462
								NCKAP5L	2.3507	N/A
								NCR2	2.96548	N/A
								NDN	2.86483	N/A
								NDRG4	3.61706	N/A
								NDUFS6	N/A	-2.21085
								NEDD4	N/A	2.06537
								NEDD4L	N/A	-2.63583
								NHEJ1	N/A	-2.01218
								NHP2	N/A	-2.46461
								NHSL2	-3.67593	N/A
								NID1	3.31096	N/A
								NID2	2.18451	N/A
								NKG7	-2.19628	N/A
								NKRF	N/A	3.01361
								NLRP6	2.22702	2.66039
								NME8	-4.88681	N/A
								NOX5	N/A	2.25872
								NR1D1	N/A	-2.15382
								NR1H3	N/A	2.50417
								NR3C2	N/A	-2.74632
								NR4A1	2.38399	N/A
								NR4A2	N/A	3.7403
								NREP	4.56976	3.31824
								NRIP1	2.26545	N/A
								NRIP3	N/A	2.27892
								NRN1	4.48898	4.90667
								NRP2	3.98911	N/A
								NRSN2	N/A	2.0003
								NTN4	-2.64349	N/A
								NTRK1	3.42312	4.22249
								NUDT12	6.50794	N/A
								NUGGC	-3.27415	-4.91436
								OAS3	N/A	2.0409
								OLIG3	2.8662	N/A
								OPA3	N/A	-3.56415
								OR8B4	-6.24179	N/A
								OSBP2	-7.93247	-9.7442
								OSCP1	N/A	2.04811
								OXER1	N/A	2.44061
								P2RX7	N/A	-2.13323
								P2RY1	3.65595	3.12213
								P2RY11	N/A	-4.47665
								PARD3	7.3549	5.80426
								PAWR	2.05075	2.95743
								PCGF5	N/A	3.20081
								PCSK5	2.00642	N/A
								PDLIM4	2.81007	N/A
								PDZK1	-2.30751	N/A
								PEG10	-3.22542	N/A
								PGGHG	N/A	2.667
								PI16	-2.82981	-7.2816
								PILRB	-2.46814	N/A
								PITPNB	N/A	-5.97053
								PLA2G4C	3.46106	N/A
								PLEC	N/A	-2.55416
								PLEK	-2.66168	N/A
								PLEKHG3	-2.03035	-4.95365
								PLPP1	N/A	2.4999
								PLS3	2.75045	2.51253
								PLXNA3	N/A	-5.38856
								PLXNA4	2.23704	N/A
								PNKD	N/A	3.70766
								PODXL2	2.1794	N/A
								POFUT1	N/A	2.33697
								POLE4	N/A	-2.07892
								PPFIA3	N/A	2.02562
								PPFIBP1	2.17524	2.10062
								PPP1R3B	N/A	-6.83241
								PQBP1	N/A	-2.23589
								PRAM1	N/A	3.18935
								PROS1	N/A	3.22537
								PRR36	N/A	2.88113
								PRSS23	-2.76063	N/A
								PRSS30P	-2.88795	N/A
								PRXL2B	N/A	-7.41451
								PRXL2C	N/A	-2.04118
								PSTPIP2	N/A	2.16111
								PTGDR	-2.35897	N/A
								PTGDR2	-2.36281	-5.97447
								PTGER2	N/A	2.53314
								PTGER3	6.5018	6.88319
								PTGIR	4.37373	N/A
								PTGIS	2.0009	-5.10552
								PTGS2	N/A	3.61921
								PTH2R	-2.85744	N/A
								PTK7	3.06279	3.87908
								PTPRK	2.14292	N/A
								PTRH1	N/A	-2.32936
								PXDC1	N/A	-2.83346
								PXDN	4.56986	N/A
								RAB13	2.97244	4.35915
								RABIF	N/A	-5.36207
								RAMP1	3.98222	N/A
								RAP1GAP2	N/A	-6.77072
								RASD1	N/A	3.37942
								RASGEF1A	-2.76894	N/A
								RASSF4	N/A	3.68733
								RASSF8	4.76043	2.87086
								RBM47	-2.24651	N/A
								RBMS3	4.78104	3.78924
								RCAN2	-9.40872	-10.9038
								RCOR2	N/A	3.05584
								REM2	N/A	3.12803
								RGS16	3.60111	N/A
								RGS18	2.8868	4.36961
								RHOBTB3	3.64607	5.23359
								RIC3	N/A	-3.83834
								RIMKLB	3.56416	4.01014
								RIPK2	N/A	2.2504
								RNF115	N/A	-6.0223
								RNF157	N/A	-2.00222
								RNF213	N/A	-2.31201
								ROBO1	5.20035	6.33562
								ROPN1L	N/A	-4.33619
								RORC	N/A	-5.28645
								RPL13A	N/A	-2.75385
								RPLP0	N/A	-2.10408
								RPS14	N/A	-3.07932
								RRAGD	N/A	7.03947
								RSAD2	N/A	3.91778
								RSRP1	N/A	-5.73105
								RTKN	N/A	2.93419
								RTP5	-5.50629	N/A
								RXRA	N/A	-5.76229
								S100A4	N/A	-2.37555
								S100P	N/A	-5.80392
								S1PR5	-3.03498	N/A
								SAC3D1	N/A	-4.60767
								SAMD3	N/A	-2.33563
								SBF2	N/A	2.11111
								SCARF1	2.87942	3.6285
								SDAD1	N/A	3.25518
								SDK1	2.62389	3.6667
								SELP	-2.73387	N/A
								SERPINE2	2.87198	N/A
								SERPINH1	N/A	3.88029
								SFT2D3	N/A	-2.41483
								SGCE	-3.81233	N/A
								SGSM1	-2.1349	N/A
								SH2D4A	N/A	4.32229
								SH3BP5	N/A	-3.62296
								SH3BP5L	N/A	3.37483
								SHISA2	3.09802	N/A
								SHISAL2A	N/A	-2.36283
								SIRPB1	N/A	2.77648
								SLC16A10	4.03199	N/A
								SLC16A5	-2.41331	N/A
								SLC16A9	4.08655	N/A
								SLC24A4	-3.06602	N/A
								SLC26A4	N/A	-5.91308
								SLC35E4	N/A	-2.60791
								SLC35F3	4.03907	N/A
								SLC39A11	N/A	-2.10678
								SLC43A1	N/A	-2.4726
								SLC4A8	N/A	-2.40801
								SMAD1	2.32411	N/A
								SMPD3	3.17541	3.75348
								SNAI1	N/A	2.87063
								SNCA	4.05025	N/A
								SNX24	N/A	-2.86774
								SOX18	N/A	3.33061
								SOX4	5.00347	N/A
								SP110	N/A	3.02018
								SP3	3.42487	N/A
								SPAG4	N/A	2.64559
								SPEF2	-3.03363	N/A
								SPESP1	N/A	2.2839
								SPHK1	N/A	2.22822
								SPINT1	N/A	2.91184
								SPINT2	2.56315	N/A
								SPRED2	5.87755	N/A
								SRD5A1	-4.65509	4.36754
								SRGAP3	2.57681	N/A
								STAC3	N/A	2.77229
								STING1	N/A	-2.46298
								STON2	N/A	-7.55635
								STX1B	N/A	3.14556
								STX8	3.82311	3.96972
								STYK1	-9.00097	N/A
								SULT1B1	2.14936	N/A
								SUOX	3.56552	2.92515
								SYNM	-2.24863	2.37072
								SYP	N/A	3.04069
								TANC1	N/A	2.36595
								TARP	N/A	2.31312
								TAS2R43	-7.96328	N/A
								TC2N	N/A	-2.53566
								TCEA3	3.37086	2.34103
								TCF4	N/A	4.00699
								TCF7	2.107	N/A
								TCF7L2	N/A	2.50549
								TENT5A	N/A	3.29629
								TFPI	N/A	8.26488
								TGFB1I1	N/A	2.48103
								TGFBR3	N/A	-2.36861
								TGFBRAP1	N/A	-5.39325
								TGM2	N/A	3.11683
								THAP10	N/A	4.22694
								THRA	N/A	-5.69894
								THY1	2.56592	N/A
								TIAM1	N/A	-2.15698
								TIGIT	N/A	-2.1712
								TLR2	3.86885	N/A
								TLR3	-2.27381	N/A
								TLR7	2.56424	5.95365
								TMED3	N/A	3.82817
								TMEM213	N/A	-6.5489
								TMEM244	-3.2602	N/A
								TMIGD2	5.66619	N/A
								TMTC2	N/A	-2.78084
								TMUB1	N/A	-7.03992
								TNFAIP8L3	N/A	6.11632
								TNFRSF21	N/A	2.88849
								TNFRSF8	N/A	-4.00348
								TNFRSF9	N/A	2.60052
								TNFSF11	N/A	-2.94875
								TNFSF13B	N/A	2.79135
								TNNT1	N/A	6.14957
								TNNT3	N/A	3.80299
								TOE1	2.89613	N/A
								TOPORS	N/A	-2.80509
								TP53I13	N/A	-4.7486
								TPM2	N/A	2.52565
								TPRG1	-2.64031	N/A
								TRADD	N/A	-2.74519
								TRIB2	N/A	-2.23767
								TRIM16	2.34455	N/A
								TRIM22	N/A	2.02697
								TRIM47	N/A	-3.31395
								TRIM5	N/A	2.11424
								TRIM6	N/A	4.67661
								TRIM6-TRIM34	N/A	4.67661
								TRIO	4.02467	3.23368
								TRIQK	N/A	3.0286
								TRO	N/A	2.10053
								TRPM6	-4.58154	N/A
								TSC22D3	N/A	2.09468
								TSPAN15	N/A	-4.2413
								TSPAN18	N/A	-3.45748
								TSPAN4	2.38999	N/A
								TSPYL5	2.06886	N/A
								TTC22	N/A	-3.12846
								TTC28	2.31847	N/A
								TUBB6	3.36646	N/A
								TUSC3	6.55308	N/A
								TWIST1	2.02748	5.61567
								UACA	N/A	2.76655
								UBE2E2	3.90448	N/A
								UBE3D	N/A	-9.10964
								UBXN11	N/A	-2.43625
								ULBP1	2.56503	N/A
								UNC13B	N/A	2.9873
								USP18	N/A	3.21384
								USP5	N/A	-3.85261
								USP9Y	N/A	-22.4828
								UTS2R	N/A	2.28038
								VASH1	N/A	2.03331
								VIPR1	N/A	-3.74994
								VLDLR	2.11149	N/A
								VWDE	N/A	-3.04907
								WASF1	N/A	3.24369
								WASHC2A/WASHC2C	N/A	-9.11463
								WHRN	-2.42464	2.81552
								WNT5B	-2.78576	N/A
								XDH	N/A	-6.39918
								ZBTB16	N/A	-2.6828
								ZBTB7C	5.31297	N/A
								ZDHHC4	N/A	-6.93868
								ZFHX3	3.15114	N/A
								ZFY	N/A	-23.116
								ZFYVE9	2.33276	N/A
								ZGPAT	N/A	-7.23442
								ZNF114	3.16973	N/A
								ZNF154	N/A	2.6836
								ZNF215	2.92679	3.71245
								ZNF223	2.29758	3.1786
								ZNF229	4.25236	3.05352
								ZNF251	-5.36563	N/A
								ZNF285	3.54343	2.46301
								ZNF385A	N/A	3.79248
								ZNF415	N/A	4.61408
								ZNF418	3.24858	N/A
								ZNF442	2.33428	N/A
								ZNF491	N/A	2.19751
								ZNF502	2.33028	N/A
								ZNF528	N/A	2.26914
								ZNF532	-2.34955	N/A
								ZNF610	N/A	2.9486
								ZNF626	N/A	-3.18553
								ZNF629	3.38875	5.85399
								ZNF677	2.33995	N/A
								ZNF695	N/A	3.17019
								ZNF711	N/A	2.44781
								ZNF80	N/A	2.06009
								ZNF835	N/A	4.44391
								ZSCAN18	2.79856	2.05073
[truncated: 7 more columns]

## Sheet: CHIPseq_Fig S3d
CHIPseq-Cell transformation				CHIPseq-T cell development				CHIPseq-Differentiation of T lymphocytes				CHIPseq-Lymphocyte homeostasis				CHIPseq-Lymphopoiesis				CHIPseq-Homing of Leukocytes				CHIPseq-Cell proliferation of T lymphocytes				CHIPseq-Hematologic Cancer of cells				CHIPseq-Apoptosis of T lymphocytes				CHIPseq-Activation of T lymphocytes
Genes in the Cell transformation network	A.III.1	A.II.2		Genes in the T cell development network	A.III.1	A.II.2		Genes in the Differentiation of T lymphocytes network	A.III.1	A.II.2		Genes in the Lymphocyte homeostasis network	A.III.1	A.II.2		Genes in the Lymphopoiesis network	A.III.1	A.II.2		Genes in the Homing of leukocytes network	A.III.1	A.II.2		Genes in the Cell proliferation of T lymphocytes network	A.III.1	A.II.2		Genes in the Hematologic cancer of cells network	A.III.1	A.II.2		Genes in the Apoptosis of T lymphocytes network	A.III.1	A.II.2		Genes in the Activation of T lymphocytes network	A.III.1	A.II.2
AKAP13	2.21664	-1.77674		ANXA1	1.69685	2.55563		ANXA1	1.69685	2.55563		ANXA1	1.69685	2.55563		ANXA1	1.69685	2.55563		ALOX5	-1.85055	-1.22523		ADK	-1.70316	-1.0718		ACSL6	-1.88874	-1.53119		ARRB1	-2.12999	-1.87534		ANXA1	1.69685	2.55563
ARHGEF3	1.8584	1.66363		ARRB1	-2.12999	-1.87534		ARRB1	-2.12999	-1.87534		ARRB1	-2.12999	-1.87534		ARID5B	-1.37346	-1.02554		ANXA1	1.69685	2.55563		AKAP13	2.21664	-1.77674		ADAM19	-3.34613	-1.1494		ATM	1.08619	1.42798		BACH2	-1.2281	-1.73514
ATM	1.08619	1.42798		ATM	1.08619	1.42798		ATM	1.08619	1.42798		ATM	1.08619	1.42798		ARRB1	-2.12999	-1.87534		ARHGEF7	-2.59359	-1.84637		ANXA1	1.69685	2.55563		ALOX5	-1.85055	-1.22523		BCL11B	-1.53239	-2.25256		BCL11B	-1.53239	-2.25256
BCL2	-2.33441	-2.26797		BCL11B	-1.53239	-2.25256		BCL11B	-1.53239	-2.25256		BCL11B	-1.53239	-2.25256		ATM	1.08619	1.42798		BCL2	-2.33441	-2.26797		ATM	1.08619	1.42798		ANK2	2.85235	2.31947		BCL2	-2.33441	-2.26797		BCL2	-2.33441	-2.26797
BRD7	-3.89521	-2.31025		BCL2	-2.33441	-2.26797		BCL2	-2.33441	-2.26797		BCL2	-2.33441	-2.26797		BACH2	-1.2281	-1.73514		CCL3	2.14739	2.55417		BACH2	-1.2281	-1.73514		ANXA1	1.69685	2.55563		CCL3	2.14739	2.55417		BTLA	1.95504	1.95504
CDC42	2.19297	1.39507		CBLB	2.2527	1.21915		CBLB	2.2527	1.21915		CBLB	2.2527	1.21915		BCL11B	-1.53239	-2.25256		CCL3L3	1.82392	2.24155		BCL2	-2.33441	-2.26797		ARHGAP26	1.4899	-2.48935		CD226	-1.28434	-1.25602		CBLB	2.2527	1.21915
CXCR4	-2.63007	-1.28302		CCL3	2.14739	2.55417		CCL3	2.14739	2.55417		CCL3	2.14739	2.55417		BCL2	-2.33441	-2.26797		CD44	-1.24176	-1.99201		BTLA	1.95504	1.95504		ARHGEF3	1.8584	1.66363		CD247	-1.91162	-1.30355		CCL3	2.14739	2.55417
CYTH1	1.08141	1.71183		CD226	-1.28434	-1.25602		CD226	-1.28434	-1.25602		CD226	-1.28434	-1.25602		CBLB	2.2527	1.21915		CD9	2.43295	1.16347		CBLB	2.2527	1.21915		ARID1B	1.65665	1.87597		CD44	-1.24176	-1.99201		CD226	-1.28434	-1.25602
DOT1L	1.04157	2.40994		CD247	-1.91162	-1.30355		CD247	-1.91162	-1.30355		CD247	-1.91162	-1.30355		CCL3	2.14739	2.55417		CDC42	2.19297	1.39507		CD226	-1.28434	-1.25602		ARID5B	-1.37346	-1.02554		CD5	-2.24043	-2.2982		CD247	-1.91162	-1.30355
ETS1	1.15342	1.33177		CD5	-2.24043	-2.2982		CD6	-2.00006	-1.57635		CD5	-2.24043	-2.2982		CD226	-1.28434	-1.25602		CDCP1	-1.30246	-1.67361		CD247	-1.91162	-1.30355		ARL6IP5	1.87452	2.43296		CD6	-2.00006	-1.57635		CD44	-1.24176	-1.99201
FGR	1.76688	2.10106		CD6	-2.00006	-1.57635		CRTAM	1.85356	1.64279		CD6	-2.00006	-1.57635		CD247	-1.91162	-1.30355		CXCR4	-2.63007	-1.28302		CD44	-1.24176	-1.99201		ATF6	-1.32968	-1.82382		CD9	2.43295	1.16347		CD48	1.44606	1.94676
FOS	1.73578	2.91301		CREBBP	1.82863	1.03422		CXCR4	-2.63007	-1.28302		CREBBP	1.82863	1.03422		CD44	-1.24176	-1.99201		DAPK2	1.19393	1.41716		CD48	1.44606	1.94676		ATF7IP	1.70916	1.92957		CDC42	2.19297	1.39507		CD6	-2.00006	-1.57635
GNA13	1.15843	1.3374		CRTAM	1.85356	1.64279		DCK	1.7794	2.09378		CRTAM	1.85356	1.64279		CD5	-2.24043	-2.2982		DOCK5	1.33624	2.04875		CD5	-2.24043	-2.2982		ATM	1.08619	1.42798		CXCR4	-2.63007	-1.28302		CRTAM	1.85356	1.64279
HACE1	-1.2005	-1.79873		CXCR4	-2.63007	-1.28302		EGR2	1.29341	1.39372		CXCR4	-2.63007	-1.28302		CD6	-2.00006	-1.57635		DPEP1	-1.62164	-1.81543		CD6	-2.00006	-1.57635		ATP2B2	1.53884	2.35175		DCK	1.7794	2.09378		CYRIB	1.75484	1.22877
IGF2BP3	2.4185	1.1822		DCK	1.7794	2.09378		ETS1	1.15342	1.33177		DCK	1.7794	2.09378		CMTM7	-1.41973	-1.47712		DPP4	-1.6811	-1.29109		CDC42	2.19297	1.39507		ATXN1	1.25584	1.72401		ETS1	1.15342	1.33177		DPP4	-1.6811	-1.29109
INPP5D	-1.32846	-1.3616		DNTT	-1.53538	-2.75569		GFI1	1.71839	1.71406		DGKZ	-2.31213	-1.97134		CREBBP	1.82863	1.03422		ENPP2	1.40034	1.21404		CRTAM	1.85356	1.64279		BACH2	-1.2281	-1.73514		FOS	1.73578	2.91301		EGR2	1.29341	1.39372
JAK1	-1.87043	1.76812		EGR2	1.29341	1.39372		HIVEP2	2.0529	2.19138		DNTT	-1.53538	-2.75569		CRTAM	1.85356	1.64279		FGR	1.76688	2.10106		CUL1	-2.31967	-1.00706		BCL11B	-1.53239	-2.25256		GFI1	1.71839	1.71406		ETS1	1.15342	1.33177
KDM2B	1.8122	1.60173		ETS1	1.15342	1.33177		IGF2R	1.50696	2.13649		DOCK10	-2.53434	-1.14772		CXCR4	-2.63007	-1.28302		GNA13	1.15843	1.3374		CXCR4	-2.63007	-1.28302		BCL2	-2.33441	-2.26797		GZMB	1.83007	3.40817		FOS	1.73578	2.91301
KRAS	3.42608	2.85781		FOXP1	1.74015	1.4513		IKZF1	-1.16039	-1.18193		EGR2	1.29341	1.39372		DCK	1.7794	2.09378		IL16	-1.92809	-2.01436		CYTIP	-1.76725	-1.37497		BCOR	-2.36142	-2.36142		INSR	1.83172	2.36543		GFI1	1.71839	1.71406
KSR1	1.30241	1.96335		GFI1	1.71839	1.71406		IL12RB2	2.79398	1.38563		ETS1	1.15342	1.33177		DGKZ	-2.31213	-1.97134		IL4R	-1.60816	-1.05184		DCK	1.7794	2.09378		CBLB	2.2527	1.21915		KRAS	3.42608	2.85781		HRH2	-2.55464	-1.417
LRIG1	1.36257	1.44595		HIVEP2	2.0529	2.19138		IL4R	-1.60816	-1.05184		FOXP1	1.74015	1.4513		DNTT	-1.53538	-2.75569		INPP5D	-1.32846	-1.3616		DNM2	1.32197	2.15591		CBX4	-1.83813	1.10128		MAP2K1	-2.69474	-1.5502		IGF2R	1.50696	2.13649
MALAT1	1.06808	1.84007		IGF2R	1.50696	2.13649		JAK1	-1.87043	1.76812		GFI1	1.71839	1.71406		EGR2	1.29341	1.39372		ITGAE	-1.15357	-1.09217		DPP4	-1.6811	-1.29109		CCL3	2.14739	2.55417		MAP2K3	-2.73954	-1.73954		IL12RB2	2.79398	1.38563
MAP2K1	-2.69474	-1.5502		IKZF1	-1.16039	-1.18193		KLRD1	2.57635	3.14684		HECTD1	1.37197	1.86719		ERN1	-1.0689	-1.00755		ITGAM	1.51618	2.88655		EGR2	1.29341	1.39372		CD247	-1.91162	-1.30355		MDM2	1.26535	1.44257		ITGAM	1.51618	2.88655
MAP2K3	-2.73954	-1.73954		IL12RB2	2.79398	1.38563		LEF1	1.84031	1.2491		HIVEP2	2.0529	2.19138		ETS1	1.15342	1.33177		JAK1	-1.87043	1.76812		EHD1	1.02531	1.64743		CD44	-1.24176	-1.99201		NFATC1	-1.38447	-1.32636		KLRD1	2.57635	3.14684
MAP3K14	1.26775	1.52587		IL4R	-1.60816	-1.05184		MAP2K1	-2.69474	-1.5502		IGF2R	1.50696	2.13649		FOS	1.73578	2.91301		LITAF	-2.85391	-1.85424		ETS1	1.15342	1.33177		CD48	1.44606	1.94676		NFKBIA	1.28379	2		KSR1	1.30241	1.96335
MAPK14	2.56018	2.77544		JAK1	-1.87043	1.76812		MAP3K14	1.26775	1.52587		IKZF1	-1.16039	-1.18193		FOXP1	1.74015	1.4513		LYST	2.06088	1.4458		FOS	1.73578	2.91301		CD5	-2.24043	-2.2982		PDIA3	-2.20614	-1.01309		MAPK14	2.56018	2.77544
MDM2	1.26535	1.44257		KLRD1	2.57635	3.14684		MAPK14	2.56018	2.77544		IL12RB2	2.79398	1.38563		GFI1	1.71839	1.71406		MAPK14	2.56018	2.77544		GFI1	1.71839	1.71406		CDC42EP3	-1.2016	-2.38599		PECAM1	2.55534	1.59664		MBP	-1.82421	-1.09669
MYB	-1.32193	2.03168		LAMA3	-1.27877	-1.78136		MBP	-1.82421	-1.09669		IL4R	-1.60816	-1.05184		GZMB	1.83007	3.40817		NEDD9	1.8551	1.47159		HRH2	-2.55464	-1.417		CDH4	1.64046	2.56835		PIK3CD	-1.44993	-1.00954		MGAT5	2.20559	1
NBN	1.69744	1.47703		LEF1	1.84031	1.2491		MYB	-1.32193	2.03168		INPP5D	-1.32846	-1.3616		HDAC4	-2.4225	-1.5481		PDE4B	-1.33065	-2.17836		IKZF1	-1.16039	-1.18193		CELF2	2.19265	1.87276		PPP2R2B	1.03086	1.10248		NFATC2	2.38639	1.62444
NFATC1	-1.38447	-1.32636		MAD1L1	-3.27043	-3.64386		NFATC1	-1.38447	-1.32636		JAK1	-1.87043	1.76812		HECTD1	1.37197	1.86719		PDE4D	1.04244	1.66636		IKZF3	2.02246	2.02077		CEP41	-2.21348	-1.45675		PRF1	1.91007	2.44797		NFKBIA	1.28379	2
NFATC2	2.38639	1.62444		MAP2K1	-2.69474	-1.5502		NFATC2	2.38639	1.62444		KAT7	1.12198	2.2523		HIVEP2	2.0529	2.19138		PIK3CD	-1.44993	-1.00954		IL12RB2	2.79398	1.38563		CMIP	-1.9555	-1.9259		PRKCA	1.12676	1.92392		NLRP3	-1.26769	-1.53065
NFKBIA	1.28379	2		MAP3K14	1.26775	1.52587		PDP2	1.23408	1.56853		KLRD1	2.57635	3.14684		IGF2R	1.50696	2.13649		PLA2G6	2.73118	2.5194		IL4R	-1.60816	-1.05184		CMYA5	-2.35894	-1.59734		PRKCQ	1.24068	2.38169		PAG1	1.74389	1.09963
PBX1	2.12262	1.70402		MAPK14	2.56018	2.77544		PIK3CD	-1.44993	-1.00954		KRAS	3.42608	2.85781		IKZF1	-1.16039	-1.18193		PLAUR	-1.23854	-1.47594		INPP5D	-1.32846	-1.3616		CNTRL	1.18665	1.32923		PTK2B	-1.07603	-1.85912		PBX1	2.12262	1.70402
PECAM1	2.55534	1.59664		MBP	-1.82421	-1.09669		PRKCA	1.12676	1.92392		LAMA3	-1.27877	-1.78136		IKZF3	2.02246	2.02077		PRKCA	1.12676	1.92392		INSR	1.83172	2.36543		CREBBP	1.82863	1.03422		PTPRC	1.22113	1.38602		PECAM1	2.55534	1.59664
PIK3CD	-1.44993	-1.00954		MYB	-1.32193	2.03168		PRKCQ	1.24068	2.38169		LEF1	1.84031	1.2491		IL12RB2	2.79398	1.38563		PRKCB	-1.84656	-1.67161		IRS2	-1.58496	-1.21145		CUBN	2.33083	1.28833		RUNX1	1.60016	1.31637		PIK3CD	-1.44993	-1.00954
PTK2	1.02617	1.83718		MYSM1	1.15664	1.78346		PTPN2	1.7515	2.04837		MAD1L1	-3.27043	-3.64386		IL4R	-1.60816	-1.05184		PTK2B	-1.07603	-1.85912		ITGAM	1.51618	2.88655		CUL1	-2.31967	-1.00706		SATB1	2.37843	1.42116		PRF1	1.91007	2.44797
PTPN2	1.7515	2.04837		NBN	1.69744	1.47703		PTPRC	1.22113	1.38602		MAP2K1	-2.69474	-1.5502		INF2	-1.3561	-1.57368		PTPRJ	-2.77579	-1.74068		KLRD1	2.57635	3.14684		CXCR4	-2.63007	-1.28302		STAT3	1.24752	1.33198		PRKCQ	1.24068	2.38169
PTPRJ	-2.77579	-1.74068		NFATC1	-1.38447	-1.32636		RUNX1	1.60016	1.31637		MAP3K14	1.26775	1.52587		INPP5D	-1.32846	-1.3616		RIPOR2	-1.07276	-2.42824		KRAS	3.42608	2.85781		DCK	1.7794	2.09378		STAT5B	3.07325	2.97728		PTPRC	1.22113	1.38602
RALGDS	1.13618	2.0729		NFATC2	2.38639	1.62444		SATB1	2.37843	1.42116		MAPK14	2.56018	2.77544		ITGAM	1.51618	2.88655		RUNX1	1.60016	1.31637		KSR1	1.30241	1.96335		DENND6A	1.62399	2.36134		TLE4	2.8983	1.50728		PTPRJ	-2.77579	-1.74068
RAPGEF1	1.82153	1.35247		NFKBIA	1.28379	2		SMAD7	2.01359	2.97223		MBP	-1.82421	-1.09669		JAK1	-1.87043	1.76812		S100B	-1.06897	-1.13294		LAIR1	-2.68101	-1.49804		DGKZ	-2.31213	-1.97134		TSC22D3	1.04184	1.09825		RUNX1	1.60016	1.31637
RASGRF2	-2.23754	-2.14238		PAG1	1.74389	1.09963		STAT3	1.24752	1.33198		MYB	-1.32193	2.03168		KAT7	1.12198	2.2523		SLAMF1	-1.06047	-1.37772		MAD1L1	-3.27043	-3.64386		DNAH6	-1.98374	-2.10732		ZBTB16	2.0623	2.95265		SATB1	2.37843	1.42116
RHOG	-1.82567	-1.36823		PDP2	1.23408	1.56853		STAT5B	3.07325	2.97728		MYSM1	1.15664	1.78346		KLRD1	2.57635	3.14684		STAP1	1.35147	1.48779		MAP3K14	1.26775	1.52587		DNAH7	1.04532	1.10479						SIRPG	-1.41769	-1.40108
RUNX1	1.60016	1.31637		PIK3CD	-1.44993	-1.00954		TGFBR1	-1.18819	-1.48866		NBN	1.69744	1.47703		KRAS	3.42608	2.85781		STAT3	1.24752	1.33198		MAPK14	2.56018	2.77544		DNM2	1.32197	2.15591						SLAMF1	-1.06047	-1.37772
RUVBL1	-1.45503	-2.14299		PRKCA	1.12676	1.92392		TNFRSF8	-2.81516	-1.29993		NFATC1	-1.38447	-1.32636		LAMA3	-1.27877	-1.78136		TIAM1	-1.8387	-1.19924		MBP	-1.82421	-1.09669		DNM3	1.53441	1.71637						STAT3	1.24752	1.33198
SMAD7	2.01359	2.97223		PRKCH	1.37765	1.78516		TRA	2.71282	3.45943		NFATC2	2.38639	1.62444		LEF1	1.84031	1.2491		TMSB10/TMSB4X	-1.66323	-1.30923		MGAT5	2.20559	1		DNTT	-1.53538	-2.75569						STAT5B	3.07325	2.97728
SMARCA2	1.17533	1.03869		PRKCQ	1.24068	2.38169		ZBTB16	2.0623	2.95265		NFKBIA	1.28379	2		MAD1L1	-3.27043	-3.64386		TNFSF14	1.58777	2.19424		MSN	-2.12218	-1.74991		DPP4	-1.6811	-1.29109						TNFSF14	1.58777	2.19424
STAT3	1.24752	1.33198		PTPN2	1.7515	2.04837		ZFP36L1	-1.0526	-1.21625		PAG1	1.74389	1.09963		MAP2K1	-2.69474	-1.5502		TRA	2.71282	3.45943		MYB	-1.32193	2.03168		DTNB	1.08405	1.55723						TRA	2.71282	3.45943
TIAM1	-1.8387	-1.19924		PTPRC	1.22113	1.38602						PDP2	1.23408	1.56853		MAP3K14	1.26775	1.52587		TREML2	-1.73526	-1.37644		NFATC2	2.38639	1.62444		DYRK1A	2.49815	1.90682						TREML2	-1.73526	-1.37644
TNFRSF8	-2.81516	-1.29993		RPTOR	-1.58192	1.32539						PIK3CD	-1.44993	-1.00954		MAPK14	2.56018	2.77544		TXN	-1.32875	-2.32875		NFKBIA	1.28379	2		EGR2	1.29341	1.39372						YAP1	-1.69834	-1.06871
TSC22D3	1.04184	1.09825		RUNX1	1.60016	1.31637						PKN1	1.59375	2.46665		MBP	-1.82421	-1.09669		YARS1	3.00238	1.8737		PAG1	1.74389	1.09963		ENPP2	1.40034	1.21404
ULK2	-1.31584	-2.50403		SATB1	2.37843	1.42116						PRKCA	1.12676	1.92392		MDM2	1.26535	1.44257						PDE4D	1.04244	1.66636		ERC1	-2.7452	1.19595
WNT7A	-1.52756	-1.04689		SMAD7	2.01359	2.97223						PRKCH	1.37765	1.78516		MSN	-2.12218	-1.74991						PECAM1	2.55534	1.59664		ETS1	1.15342	1.33177
YAP1	-1.69834	-1.06871		STAT3	1.24752	1.33198						PRKCQ	1.24068	2.38169		MYB	-1.32193	2.03168						PIEZO1	-1.04594	-1.04594		FAT2	-1.33947	-2.09611
ZBTB16	2.0623	2.95265		STAT5B	3.07325	2.97728						PTPN2	1.7515	2.04837		MYSM1	1.15664	1.78346						PIK3CD	-1.44993	-1.00954		FBXO11	2.54749	1.81052
				TGFBR1	-1.18819	-1.48866						PTPRC	1.22113	1.38602		NBN	1.69744	1.47703						PLAUR	-1.23854	-1.47594		FBXO25	-1.76935	-1.42149
				TNFRSF8	-2.81516	-1.29993						RPTOR	-1.58192	1.32539		NFATC1	-1.38447	-1.32636						PRF1	1.91007	2.44797		FGR	1.76688	2.10106
				TRA	2.71282	3.45943						RUNX1	1.60016	1.31637		NFATC2	2.38639	1.62444						PRKCA	1.12676	1.92392		FHIT	-2.6263	-1.44875
				ZBTB16	2.0623	2.95265						SATB1	2.37843	1.42116		NFKBIA	1.28379	2						PRKCH	1.37765	1.78516		FOS	1.73578	2.91301
				ZFP36L1	-1.0526	-1.21625						SLAMF1	-1.06047	-1.37772		PAG1	1.74389	1.09963						PRKCQ	1.24068	2.38169		FOXP1	1.74015	1.4513
				ZFPM1	-1.00793	-1.60875						SMAD7	2.01359	2.97223		PDP2	1.23408	1.56853						PTK2B	-1.07603	-1.85912		FRMD4B	1.03015	2.49353
												STAT3	1.24752	1.33198		PIK3CD	-1.44993	-1.00954						PTPN2	1.7515	2.04837		GFI1	1.71839	1.71406
												STAT5B	3.07325	2.97728		PLCL2	1.28297	1.87444						PTPRC	1.22113	1.38602		GNA13	1.15843	1.3374
												TGFBR1	-1.18819	-1.48866		PLEKHA2	-3.19335	-1.19385						PTPRJ	-2.77579	-1.74068		GRIP1	3.40616	2.16026
												TNFRSF8	-2.81516	-1.29993		PRF1	1.91007	2.44797						RASGRF2	-2.23754	-2.14238		GZMB	1.83007	3.40817
												TRA	2.71282	3.45943		PRKCA	1.12676	1.92392						RIPOR2	-1.07276	-2.42824		HACE1	-1.2005	-1.79873
												ZBTB16	2.0623	2.95265		PRKCH	1.37765	1.78516						RPTOR	-1.58192	1.32539		HDAC4	-2.4225	-1.5481
												ZFP36L1	-1.0526	-1.21625		PRKCQ	1.24068	2.38169						RUNX1	1.60016	1.31637		HECTD1	1.37197	1.86719
												ZFPM1	-1.00793	-1.60875		PTPN2	1.7515	2.04837						S100B	-1.06897	-1.13294		HIVEP1	1.69064	1.62657
																PTPRC	1.22113	1.38602						SATB1	2.37843	1.42116		HK2	-2.15956	-1.92249
																PTPRJ	-2.77579	-1.74068						SLAMF1	-1.06047	-1.37772		IGH	-1.78665	-2.71619
																RPTOR	-1.58192	1.32539						STAT3	1.24752	1.33198		IKZF1	-1.16039	-1.18193
																RUNX1	1.60016	1.31637						STAT5B	3.07325	2.97728		IKZF3	2.02246	2.02077
																SATB1	2.37843	1.42116						TGFBR1	-1.18819	-1.48866		IL16	-1.92809	-2.01436
																SLAMF1	-1.06047	-1.37772						TNFSF14	1.58777	2.19424		IL4R	-1.60816	-1.05184
																SMAD7	2.01359	2.97223						TRA	2.71282	3.45943		IMMP2L	-1	-1.4856
																STAT3	1.24752	1.33198						TSC22D3	1.04184	1.09825		INO80	1.27563	2.58496
																STAT5B	3.07325	2.97728						TXNIP	1.50162	1.3902		IQGAP1	1.22774	1.50198
																TGFBR1	-1.18819	-1.48866						UBASH3B	3.50248	3.06715		IRS2	-1.58496	-1.21145
																TLE4	2.8983	1.50728						ZBTB16	2.0623	2.95265		ITGAE	-1.15357	-1.09217
																TNFRSF8	-2.81516	-1.29993						ZC3H12D	-1.64074	-1.21068		ITGAM	1.51618	2.88655
																TP53BP1	1.35364	2.06529										ITPR1	1.58504	2.22785
																TRA	2.71282	3.45943										JAK1	-1.87043	1.76812
																ZBTB16	2.0623	2.95265										JMJD1C	1.54749	2
																ZFP36L1	-1.0526	-1.21625										KAT6A	1.45254	2.13757
																ZFPM1	-1.00793	-1.60875										KAT7	1.12198	2.2523
																												KAZN	2.82753	2.35805
																												KDM2B	1.8122	1.60173
																												KDM4B	2.12146	1.14369
																												KRAS	3.42608	2.85781
																												KSR1	1.30241	1.96335
																												LAMA3	-1.27877	-1.78136
																												LEF1	1.84031	1.2491
																												LPIN1	1.00645	1.43885
																												LRIG1	1.36257	1.44595
																												LZTS1	1.59253	1.79086
																												MAD1L1	-3.27043	-3.64386
																												MAL	-2.94288	-1.29854
																												MAML2	1.34967	-1.07582
																												MAP2K1	-2.69474	-1.5502
																												MAP2K3	-2.73954	-1.73954
																												MAP3K14	1.26775	1.52587
																												MAP4K4	3.80735	1.8746
																												MDM2	1.26535	1.44257
																												MED12L	-2.84783	-2.09102
																												MEF2A	3.23174	1.88622
																												MGAT4A	1.09417	1.59124
																												MUC4	-1.87007	-3.33563
																												MX1	-3.78136	-1.11847
																												MYB	-1.32193	2.03168
																												MYLIP	-2.14788	-1.9636
																												MYOF	-2.27716	-2.00979
																												NBN	1.69744	1.47703
																												NEDD4L	-1.54667	-1.46432
																												NFATC1	-1.38447	-1.32636
																												NFE2L3	1.14581	1.83302
																												NFKBIA	1.28379	2
																												NT5C3A	1	1.72619
																												NUAK2	1.26206	1.78127
																												PAG1	1.74389	1.09963
																												PDE3B	1.01493	1.04068
																												PDE4B	-1.33065	-2.17836
																												PDE4D	1.04244	1.66636
																												PDE8A	-1.24385	-1.24385
																												PECAM1	2.55534	1.59664
																												PIK3CD	-1.44993	-1.00954
																												PLEKHG3	-1.94371	-1.30036
																												PPTC7	2.51016	2.73075
																												PRDM2	1.90628	2.02827
																												PRF1	1.91007	2.44797
																												PRKCA	1.12676	1.92392
																												PRKCB	-1.84656	-1.67161
																												PRKCQ	1.24068	2.38169
																												PTK2B	-1.07603	-1.85912
																												PTPN2	1.7515	2.04837
																												PTPRC	1.22113	1.38602
																												RANBP3	-1.31383	-1.52946
																												RAPGEF1	1.82153	1.35247
																												RPTOR	-1.58192	1.32539
																												RUNX1	1.60016	1.31637
																												SATB1	2.37843	1.42116
																												SDK2	-1.76567	-1.176
																												SETD2	1.55243	1.37889
																												SFXN1	-2.1302	-1.35252
																												SHROOM2	1.59192	2.28379
																												SIPA1L1	1.23851	1.93589
																												SLAMF7	1.76421	2.01142
																												SLC25A24	-1.8198	-1.05682
																												SLC9A1	-1.23646	-1.75331
																												SMARCA2	1.17533	1.03869
																												SP110	-2.82292	-2.35365
																												SP140	-1.25411	-1.52095
																												SPTBN1	-1.25987	-1.63333
																												SRPK2	-1.69744	-2.45003
																												ST8SIA6	-1.38006	-2.00804
																												STAT3	1.24752	1.33198
																												STAT5B	3.07325	2.97728
																												STK17A	1.46908	1.66755
																												TAF1	1.09312	1.26692
																												TBL1XR1	2.14913	1.589
																												TIAM1	-1.8387	-1.19924
																												TJP1	1.83345	2.11357
																												TNFRSF10D	1.58501	1.73308
																												TNFRSF8	-2.81516	-1.29993
																												TNIK	-2.36098	-2.013
																												TP53BP1	1.35364	2.06529
																												TPST2	-1.26838	-1.21691
																												TRA	2.71282	3.45943
																												TRERF1	1.25787	2.23146
																												USP10	-1.7868	-1.7868
																												USP22	1.58496	1.34207
																												VPS13D	-1.0119	-2.21856
																												WWC3	1.58517	3.36278
																												YAE1	2.20396	2.13712
																												YLPM1	-1.22639	-1.4108
																												ZBTB16	2.0623	2.95265
																												ZNF331	-1.75077	-1.12928
																												ZNF484	-1.13751	-2.01186
																												ZNF609	-1.67573	-1.73793
